# Supplementary material for: Transcriptome and proteome analyses of adaptive responses to methyl methanesulfonate in Escherichia coli K-12 and ada mutant strains
Source: BMC Microbiol. 2009 Sep 3;9:186. doi: 10.1186/1471-2180-9-186 (PMC2753364; doi:10.1186/1471-2180-9-186)
Supplement: Additional file 2 — Transcriptome analysis data. The expression levels of the genes in E. coli W3110 and its ada mutant strains at 0.5, 1.5 and 3.9 h after MMS treatment based on the corresponding untreated control. The differentially expressed genes more than 2-fold were regarded as up- or down-regulated genes and further classified based on functional categories at each time point. [file 1471-2180-9-186-S2.xls]

## Sheet: W3110_total
Gene.symbol	Title	0.5 h	0.5 h p-value	1.5 h	1.5 h p-value	3.9 h	3.9 h p-value
aas	2-acyl-glycerophospho-ethanolamine acyltransferase; acyl-acyl-carrier protein synthetase	-0.563916	0.833504	-0.0317474	1.03001	0.864567	0.812558
aat	leucyl	-0.587155	0.828035	0.2387	1.04357	0.325943	0.858019
abc	ATP-binding component of a transporter	0.931707	0.600216	1.232	0.283229	0.584048	0.87931
abrB	putative transport protein	-0.273616	0.898095	0.245384	1.04293	0.970917	0.755161
accA	acetylCoA carboxylase	0.149668	0.947488	0.0676613	1.04292	0.425925	0.873163
accC	acetyl CoA carboxylase	-0.26317	0.900173	-0.174902	1.00017	0.229868	0.837591
accD	acetylCoA carboxylase	-0.494861	0.849635	-0.83831	0.801288	-1.43298	0.428357
aceA	isocitrate lyase	0.245181	0.942993	1.08677	0.437076	-0.471664	0.632385
aceB	malate synthase A	0.225899	0.944553	1.24084	0.274631	-0.707167	0.569572
aceE	pyruvate dehydrogenase (decarboxylase component)	0.285027	0.938635	0.164766	1.04715	-1.08058	0.487476
aceF	pyruvate dehydrogenase (dihydrolipoyltransacetylase component)	0.292291	0.937669	0.509773	0.965486	-0.490276	0.62713
aceK	isocitrate dehydrogenase kinase/phosphatase	0.0851597	0.946334	-0.321923	0.960489	-1.63757	0.400882
ackA	acetate kinase	-0.227273	0.907105	-1.88033	0.566074	-0.883786	0.52806
acnA	aconitate hydrase 1	0.145101	0.94751	0.325797	1.03047	-1.98349	0.363583
acnB	aconitate hydrase B	0.293766	0.937466	-0.146624	1.0069	-0.329753	0.673836
acpD	acyl carrier protein phosphodiesterase	0.128591	0.947453	-0.131519	1.01035	0.366977	0.865099
acpP	acyl carrier protein	0.998617	0.538482	-0.0578998	1.02543	-0.417042	0.648064
acpS	CoA:apo-[acyl-carrier-protein] pantetheinephosphotransferase	-0.0287175	0.93753	-0.203427	0.993035	0.147764	0.816823
acrA	acridine efflux pump	-0.152558	0.920323	0.225144	1.04472	-0.0880515	0.747845
acrB	acridine efflux pump	-0.0359048	0.936725	0.15065	1.04713	-0.582662	0.601758
acrD	sensitivity to acriflavine	-0.392018	0.873008	0.0075211	1.03601	0.891108	0.799973
acrE	transmembrane protein affects septum formation and cell membrane permeability	-0.392555	0.872889	0.119305	1.04633	1.09394	0.666378
acrF	integral transmembrane protein; acridine resistance	0.437372	0.906259	-0.187904	0.996957	1.03869	0.709071
acrR	acrAB operon repressor	-0.39215	0.872979	-9.58573e-05	1.03494	-0.0017648	0.774074
acs	acetyl-CoA synthetase	-0.221129	0.908257	1.46586	0.101674	-1.15086	0.474361
ada	O6-methylguanine-DNA methyltransferase; transcription activator/repressor	2.71378	7.17279e-10	2.62891	2.57014e-10	0.538406	0.880181
add	adenosine deaminase	-0.210813	0.910167	0.0878619	1.04455	-0.0184595	0.769054
adhC	alcohol dehydrogenase class III; formaldehyde dehydrogenase	0.110618	0.947157	-0.132621	1.0101	-0.407327	0.650891
adiA	biodegradative arginine decarboxylase	0.378036	0.922014	-0.482783	0.91165	0.344845	0.861418
adiY	putative ARAC-type regulatory protein	-0.0505009	0.93501	-0.726054	0.835401	0.734961	0.857748
adk	adenylate kinase activity; pleiotropic effects on glycerol-3-phosphate acyltransferase activity	-0.0793711	0.931313	-0.903483	0.782094	-0.868345	0.531494
aefA	putative alpha helix protein	-0.156497	0.919672	0.695963	0.841976	0.131676	0.812481
aer	aerotaxis sensor receptor	0.889472	0.637532	-0.334219	0.9569	1.32179	0.454927
afuC	putative ATP-binding component of a transport system	1.58254	0.0759035	1.32556	0.19852	-0.603655	0.596166
agaA	putative N-acetylgalactosamine-6-phosphate deacetylase	-0.501423	0.848112	0.0605053	1.04225	-0.0918313	0.746683
agaB	PTS system	-0.481911	0.85263	-0.23637	0.984418	0.659934	0.8723
agaC	PTS system N-acetylgalactosamine-specific IIC component 1	-0.400749	0.871068	0.351393	1.0246	0.632295	0.875704
agaD	PTS system	-0.280268	0.896759	0.581755	0.924757	0.38867	0.868373
agaI	putative galactosamine-6-phosphate isomerase	-0.62347	0.819472	-0.147455	1.00671	-0.486526	0.628185
agaR	putative DEOR-type transcriptional regulator of aga operon	-0.278328	0.89715	-0.11015	1.01503	0.154748	0.818684
agaS	putative tagatose-6-phosphate aldose/ketose isomerase	0.104062	0.946989	0.20674	1.04591	1.26621	0.510025
agaV	PTS system	0.0948909	0.946703	0.0485924	1.04105	0.315779	0.856099
agaW	PTS system N-acetylgalactosameine-specific IIC component 2	-0.615267	0.821408	0.0519173	1.0414	0.972581	0.754116
agaY	tagatose-bisphosphate aldolase 2	-0.419769	0.866809	-0.126205	1.01153	0.196653	0.829498
agaZ	putative tagatose 6-phosphate kinase 2	-0.0722725	0.932259	0.142547	1.04702	1.35719	0.419507
agp	periplasmic glucose-1-phosphatase	-0.348438	0.88253	-0.112472	1.01453	-0.306176	0.680926
ahpC	alkyl hydroperoxide reductase	0.634678	0.821582	0.314436	1.03277	-0.447033	0.639409
ahpF	alkyl hydroperoxide reductase	0.652888	0.811148	0.368105	1.02024	-0.0839113	0.749116
aidB	putative acyl coenzyme A dehydrogenase	0.436138	0.90663	0.321873	1.03129	-1.75401	0.387149
ais	protein induced by aluminum	-0.21976	0.908512	0.0727633	1.04336	0.924579	0.78245
alaS	alanyl-tRNA synthetase	-0.0912391	0.929683	-0.4846	0.911082	-0.747825	0.559582
aldA	aldehyde dehydrogenase	0.108572	0.947108	1.48484	0.0915558	-1.08632	0.486377
aldB	aldehyde dehydrogenase B (lactaldehyde dehydrogenase)	0.359671	0.926052	0.902304	0.643174	-1.40469	0.432523
aldH	aldehyde dehydrogenase	-0.0888277	0.930019	0.17745	1.04699	0.864097	0.81277
alkA	3-methyl-adenine DNA glycosylase II	0.551056	0.863759	0.694205	0.843414	1.1276	0.638327
alkB	DNA repair system specific for alkylated DNA	5.34326	0	5.23062	0	3.7098	1.67382e-36
alpA	prophage CP4-57 regulatory protein alpA	-0.526873	0.842185	0.0128158	1.03674	0.488872	0.878585
alr	alanine racemase 1	-0.453372	0.859186	-0.0872228	1.01978	0.175584	0.824139
amiA	N-acetylmuramoyl-l-alanine amidase I	-0.510307	0.846047	0.179961	1.04694	0.344951	0.861437
amiB	N-acetylmuramoyl-l-alanine amidase II; a murein hydrolase	0.10798	0.947093	-0.552158	0.889865	0.0580433	0.79173
amn	AMP nucleosidase	1.21349	0.333963	0.587608	0.921053	-0.0985074	0.744631
ampC	beta-lactamase; penicillin resistance	-0.0677656	0.932847	-0.615476	0.869921	0.440452	0.874725
ampD	regulates ampC	0.335738	0.930742	-0.115984	1.01377	-0.254753	0.696542
ampE	regulates ampC	0.124933	0.947413	0.0916714	1.04481	0.985913	0.745584
amtB	probable ammonium transporter	-0.364376	0.879081	-0.0796484	1.02129	0.0549391	0.790829
amyA	cytoplasmic alpha-amylase	-0.528838	0.841726	-0.0658155	1.02396	-0.516073	0.619924
ansA	cytoplasmic L-asparaginase I	-0.231719	0.906265	-0.474727	0.914165	0.0317777	0.784047
ansB	periplasmic L-asparaginase II	1.15457	0.389201	-1.96802	0.552904	-0.671243	0.578614
ansP	L-asparagine permease	-0.264372	0.899936	0.021279	1.03785	0.50833	0.87951
apaG	orf	0.139964	0.947515	0.60378	0.910512	-0.536404	0.61431
apaH	diadenosine tetraphosphatase	-0.510798	0.845933	0.0447678	1.04064	-0.210382	0.710144
apbA	involved in thiamin biosynthesis	0.0833266	0.946257	0.00921392	1.03625	-0.0845305	0.748926
aphA	diadenosine tetraphosphatase	-0.232926	0.906036	0.0723068	1.04333	0.0745819	0.7965
appA	phosphoanhydride phosphorylase; pH 2.5 acid phosphatase; periplasmic	-0.107163	0.927398	0.0395724	1.04006	-0.246467	0.699074
appB	probable third cytochrome oxidase	-0.0062138	0.939874	0.0573891	1.04195	-0.925547	0.518957
appC	probable third cytochrome oxidase	-0.408316	0.869379	-0.156298	1.00464	-0.528291	0.616543
appY	regulatory protein affecting appA and other genes	-0.412701	0.868397	-0.448429	0.922342	0.452144	0.875851
apt	adenine phosphoribosyltransferase	-0.402468	0.870685	0.441683	0.995893	0.974341	0.753006
aqpZ	transmembrane water channel; aquaporin Z	-0.139515	0.922437	0.116394	1.0462	0.186322	0.826891
araA	L-arabinose isomerase	1.59642	0.0702203	1.434	0.120259	2.48575	2.56264e-05
araB	L-ribulokinase	-0.172292	0.917009	0.0592751	1.04214	-0.214496	0.708879
araC	transcriptional regulator for ara operon	2.27069	5.40439e-05	0.723527	0.818788	1.00937	0.729889
araD	L-ribulose-5-phosphate 4-epimerase	-0.300132	0.892709	-0.035648	1.02935	-0.309823	0.679827
araE	low-affinity L-arabinose transport system proton symport protein	0.0455832	0.944175	-0.183812	0.997975	0.415103	0.871885
araF	L-arabinose-binding periplasmic protein	1.1186	0.423611	0.281513	1.03842	1.63307	0.170153
araG	ATP-binding component of high-affinity L-arabinose transport system	-0.297684	0.893212	0.57837	0.926872	0.985007	0.746173
araH_1	high-affinity L-arabinose transport system; membrane protein	0.436306	0.90658	0.488678	0.975739	-0.171603	0.722091
araH_2	high-affinity L-arabinose transport system; membrane protein	-0.428029	0.864946	0.26771	1.04034	0.345168	0.861474
araJ	involved in either transport or processing of arabinose polymers	-0.12981	0.923969	0.938025	0.604141	0.694378	0.866612
arcA	negative response regulator of genes in aerobic pathways	-0.284701	0.895862	0.279971	1.03864	0.0562141	0.791199
arcB	aerobic respiration sensor-response protein; histidine protein kinase/phosphatase	0.00670553	0.941093	-0.0504346	1.02678	-0.164994	0.72413
arcC	putative carbamate kinase (EC 2.7.2.2)	0.0597277	0.945065	-0.0576964	1.02547	-0.136616	0.732887
argA	N-acetylglutamate synthase; amino acid acetyltransferase	-0.242063	0.90429	0.160072	1.04717	0.562146	0.880023
argB	acetylglutamate kinase	-0.305188	0.891664	-0.178527	0.99928	0.278962	0.84864
argC	N-acetyl-gamma-glutamylphosphate reductase	0.4754	0.893894	-0.0527096	1.02637	1.64028	0.164923
argD	acetylornithine delta-aminotransferase	-0.500724	0.848275	-0.10952	1.01516	0.613732	0.877433
argE	acetylornithine deacetylase	-0.073125	0.932146	-0.181606	0.998521	0.0689786	0.79489
argG	argininosuccinate synthetase	-0.524402	0.842762	-0.29329	0.968715	-0.563883	0.606816
argH	argininosuccinate lyase	0.647362	0.814361	-0.0164948	1.03247	0.700233	0.86548
argI	ornithine carbamoyltransferase 1	-0.519238	0.843967	0.184775	1.04681	0.7786	0.845479
argR	repressor of arg regulon; cer-mediated site specific recombination	-0.443596	0.861416	-0.0912956	1.01896	0.342331	0.860979
argS	arginine tRNA synthetase	-0.429669	0.864575	0.279457	1.03872	0.554941	0.880137
argT	lysine-	-0.320877	0.888391	-0.0640046	1.0243	-0.386048	0.657121
aroA	5-enolpyruvylshikimate-3-phosphate synthetase	-0.425626	0.865489	-0.491502	0.908924	-0.310722	0.679555
aroB	3-dehydroquinate synthase	-0.187986	0.914278	-0.373205	0.945325	-0.487217	0.62799
aroD	3-dehydroquinate dehydratase	-0.103281	0.927965	-0.0413896	1.02837	0.466024	0.877031
aroE	dehydroshikimate reductase	0.1855	0.946728	-0.184736	0.997746	0.731425	0.858617
aroF	3-deoxy-D-arabinoheptulosonate-7-phosphate synthase (DAHP synthetase	-0.430793	0.864321	-0.141983	1.00797	0.501597	0.879233
aroG	3-deoxy-D-arabinoheptulosonate-7-phosphate synthase (DAHP synthetase	-0.13301	0.923468	0.184319	1.04683	-0.243977	0.699836
aroH	3-deoxy-D-arabinoheptulosonate-7-phosphate synthase (DAHP synthetase	-0.412707	0.868395	0.305623	1.03443	0.263901	0.845376
aroK	shikimate kinase I	-0.0516422	0.934871	-0.840819	0.80054	-0.481709	0.629543
aroL	shikimate kinase II	-0.162507	0.918669	-0.062335	1.02461	0.0166775	0.779578
aroM	protein of aro operon	-0.198046	0.912486	1.12714	0.39245	-0.495461	0.625674
aroP	aromatic amino acid transport protein	0.290139	0.937961	-0.215529	0.989915	-0.677676	0.57698
arp	regulator of acetyl CoA synthetase	-0.481611	0.852699	-0.0194183	1.03201	0.911887	0.789311
arsB	arsenical pump membrane protein	-0.21635	0.909145	0.747816	0.797386	0.366441	0.865014
arsC	arsenate reductase	-0.419821	0.866797	0.298778	1.03564	-0.0102243	0.771534
arsR	transcriptional repressor of chromosomal ars operon	-0.186058	0.914618	0.20517	1.046	0.316079	0.856156
artI	arginine 3rd transport system periplasmic binding protein	-0.293558	0.894059	-0.0510074	1.02668	-0.294561	0.684436
artJ	arginine 3rd transport system periplasmic binding protein	-0.529226	0.841635	0.654692	0.874414	0.4688	0.877246
artM	arginine 3rd transport system permease protein	-0.63852	0.815921	0.393368	1.01285	-0.171147	0.722232
artP	ATP-binding component of 3rd arginine transport system	-0.559802	0.83447	0.231192	1.04424	-1.0099	0.501384
artQ	arginine 3rd transport system permease protein	-0.390516	0.873341	1.11054	0.410672	0.595985	0.878684
ascB	6-phospho-beta-glucosidase; cryptic	-0.265759	0.899661	0.00097715	1.03509	0.644334	0.874345
ascF	PTS system enzyme II ABC (asc)	0.509337	0.881302	0.063999	1.04258	1.52079	0.262002
ascG	ascBF operon repressor	-0.353824	0.881369	-0.175133	1.00011	0.304587	0.853913
asd	aspartate-semialdehyde dehydrogenase	0.213413	0.945381	-0.0505011	1.02677	-1.13106	0.477986
aslB	putative arylsulfatase regulator	-0.543769	0.838232	-0.108908	1.01529	0.409808	0.871225
asmA	suppressor of ompF assembly mutants	-0.153607	0.92015	0.0723974	1.04333	0.566356	0.879929
asnA	asparagine synthetase A	0.0743591	0.945848	-0.691161	0.846221	0.286966	0.850325
asnS	asparagine tRNA synthetase	-0.215911	0.909227	-0.12847	1.01103	-0.621989	0.591336
aspA	aspartate ammonia-lyase (aspartase)	1.41046	0.172103	-0.520377	0.899867	-0.397779	0.65368
aspC	aspartate aminotransferase	-0.259347	0.900927	0.0307002	1.03902	-0.271793	0.691347
aspS	aspartate tRNA synthetase	0.0943193	0.946683	-0.103777	1.01638	-0.76977	0.554297
asr	acid shock protein	-0.450755	0.859784	-0.201255	0.99359	-0.471903	0.632317
atoB	acetyl-CoA acetyltransferase	0.0833081	0.946257	1.36836	0.164901	0.679321	0.8693
atoD	acetyl-CoA:acetoacetyl-CoA transferase alpha subunit	0.84199	0.677543	1.70865	0.0194163	0.925356	0.782021
atoE	short chain fatty acid transporter	-0.192464	0.913484	0.192502	1.04656	1.40042	0.376429
atoS	sensor protein AtoS for response regulator AtoC	0.874927	0.650022	1.7327	0.0157975	1.50243	0.278625
atpA	membrane-bound ATP synthase	0.0665146	0.945446	-0.379737	0.94336	-1.03883	0.495602
atpB	membrane-bound ATP synthase	-0.0137488	0.939119	-0.696259	0.844635	-0.985454	0.506365
atpE	membrane-bound ATP synthase	-0.173174	0.916857	0.0252301	1.03835	-0.783337	0.551068
atpF	membrane-bound ATP synthase	-0.158369	0.919361	-0.682882	0.8488	-0.655826	0.582556
atpI	membrane-bound ATP synthase	-0.257545	0.901281	-0.085907	1.02005	-0.95084	0.513574
avtA	alanine-alpha-ketoisovalerate (or valine-pyruvate) transaminase	-0.306191	0.891457	0.353797	1.024	0.557184	0.880108
b0005	orf	-0.50728	0.846752	0.244218	1.04304	0.78568	0.843212
b0011	putative oxidoreductase	-0.797947	0.778594	-0.136186	1.00929	-0.109262	0.741321
b0024	orf	-0.136864	0.922859	1.21776	0.297308	1.19439	0.578689
b0100	orf	-0.367021	0.878505	0.0430317	1.04045	-0.00242586	0.773875
b0105	orf	-0.382594	0.875091	0.0536088	1.04157	0.80253	0.837501
b0165	orf	-0.105568	0.927632	-0.0294871	1.03038	1.05062	0.700225
b0235	orf	1.74787	0.0262028	3.22056	6.93315e-26	1.48304	0.296569
b0245	orf	1.2303	0.318584	0.682963	0.852494	-0.656413	0.582405
b0263	putative transport system permease protein	0.781771	0.724845	0.190415	1.04663	-0.821966	0.542033
b0298	putative factor	-0.417663	0.867283	-0.145286	1.00721	-0.0553178	0.757867
b0302	orf	-0.343339	0.883624	0.100198	1.04536	0.739404	0.856631
b0309	orf	2.09345	0.00081169	1.13466	0.384252	2.70917	1.32369e-07
b0332	orf	-0.259946	0.90081	0.0658807	1.04276	0.352111	0.862663
b0359	putative transferase	1.42777	0.160289	0.604207	0.910228	1.5459	0.23992
b0362	orf	-0.325092	0.887504	0.162273	1.04716	0.270877	0.846902
b0370	orf	-0.390797	0.873279	0.196682	1.04639	0.723314	0.860538
b0373	putative factor	1.05324	0.486492	1.1257	0.394015	1.6754	0.140724
b0379	orf	1.93939	0.00489763	0.95818	0.581773	2.25773	0.00105825
b0380	orf	-0.264987	0.899814	0.0144575	1.03696	0.00424112	0.775871
b0392	orf	-0.244536	0.903814	0.876908	0.670323	-0.137707	0.732551
b0395	orf	-0.350289	0.882131	-0.142394	1.00788	-0.917616	0.520665
b0499	orf	-0.0235703	0.93809	0.364874	1.02112	1.24294	0.532668
b0501	orf	-0.309431	0.890784	-0.254691	0.979468	0.0117882	0.778123
b0502	orf	0.134704	0.947499	0.080366	1.04399	0.891084	0.799984
b0538	putative sensory transduction regulator	-0.272885	0.898242	0.235053	1.04391	0.575687	0.879648
b0539	putative exonuclease (EC 3.1.11.3) similar to lambda	-0.210929	0.910145	-0.146443	1.00694	0.390815	0.868678
b0540	orf	-0.253868	0.902002	-0.12584	1.01161	-0.0994935	0.744327
b0542	orf	-0.33917	0.884516	-0.293915	0.968537	0.994771	0.739759
b0609	orf	0.287406	0.938324	-0.27953	0.972595	-0.174393	0.72123
b0663	putative RNA	-0.327328	0.887032	-0.187815	0.996979	0.0463947	0.788338
b0667	putative RNA	0.169369	0.947201	0.105571	1.04567	0.668725	0.871003
b0669	putative RNA	-0.173	0.916887	-0.392751	0.939425	-0.0483679	0.759986
b0671	putative RNA	0.00301632	0.940755	0.0557617	1.04179	0.683726	0.868547
b0701	protein in rhs element	-0.458914	0.857918	-0.0421246	1.02824	-0.466042	0.633981
b0703	orf	-0.332471	0.885942	0.401647	1.01021	0.0755618	0.796781
b0725	orf	-0.31853	0.888884	0.755174	0.790729	-1.25789	0.455702
b0753	putative homeobox protein	1.30669	0.251827	0.227222	1.04456	0.587326	0.879155
b0762	orf	-0.372857	0.87723	0.127726	1.04664	0.0971045	0.802901
b0795	putative membrane protein	-0.224998	0.907533	0.198663	1.04631	0.162366	0.820696
b0805	putative outer membrane receptor for iron transport	-0.35889	0.880273	0.0184551	1.03748	-0.162856	0.72479
b0816	orf	-0.509659	0.846198	0.637244	0.88728	1.34887	0.427833
b0817	putative toxin	-0.623199	0.819536	0.0463716	1.04081	0.547013	0.880196
b0822	orf	0.816046	0.698423	0.697972	0.840326	1.52012	0.262604
b0829	putative ATP-binding component of a transport system	-0.17933	0.915794	0.00384139	1.0355	-0.439957	0.641441
b0830	putative transport protein	0.965183	0.569673	0.278228	1.0389	0.84018	0.823106
b0831	putative transport system permease protein	-0.191	0.913744	0.376164	1.01799	0.0782738	0.797557
b0832	putative transport system permease protein	-0.31845	0.888901	1.00588	0.528202	0.954466	0.765249
b0833	orf	-0.240501	0.90459	0.277988	1.03893	0.712817	0.862881
b0834	orf	-0.199809	0.912169	0.818499	0.730344	1.33801	0.438706
b0836	putative receptor	-0.344494	0.883377	0.382954	1.01601	-1.9562	0.366162
b0844	orf	1.10371	0.437932	0.37631	1.01795	1.4778	0.30149
b0845	putative DEOR-type transcriptional regulator	-0.497993	0.848908	-0.0335814	1.0297	0.264631	0.845537
b0846	putative DEOR-type transcriptional regulator	1.5286	0.10091	0.31947	1.03178	1.92604	0.0312848
b0847	putative transport protein	-0.185101	0.914786	0.111344	1.04597	-0.645788	0.585142
b0866	orf	-0.25953	0.900891	0.192866	1.04655	-0.749592	0.559153
b0867	putative regulator	-0.544268	0.838115	0.256395	1.04173	-0.235077	0.702562
b0868	putative nucleotide di-P-sugar epimerase or dehydratase	1.36611	0.204385	0.488361	0.975887	2.0854	0.00783312
b0872	putative enzyme	1.56587	0.0831332	0.466141	0.985863	1.48007	0.299358
b0878	putative membrane protein	1.04844	0.491099	0.377968	1.01747	1.50416	0.277046
b0899	putative transport	-0.254176	0.901941	0.153911	1.04715	0.928408	0.780328
b0919	orf	-0.0838692	0.930703	-0.30095	0.966534	-0.0117157	0.771085
b0941	homolog of Salmonella FimH protein	-0.391011	0.873231	-0.147318	1.00674	0.129231	0.811814
b0942	putative fimbrial-like protein	0.0346633	0.943402	0.0726978	1.04336	1.04156	0.706959
b0943	putative fimbrial-like protein	0.0268949	0.942807	-0.0392682	1.02874	0.344556	0.861368
b0947	orf	-0.182598	0.915225	-0.275895	0.973612	0.0205779	0.780735
b0955	putative ATP-dependent protease	-0.516253	0.844663	0.129109	1.04669	-0.153949	0.727539
b0959	orf	-0.505879	0.847077	-0.17748	0.999537	0.857191	0.81585
b0960	orf	-0.413162	0.868293	0.320998	1.03147	1.28549	0.491037
b0964	orf	0.0841781	0.946293	0.000977786	1.03509	1.02716	0.717414
b0965	orf	-0.174841	0.916571	-0.131287	1.0104	-0.52284	0.618049
b0967	putative oxidoreductase	-0.100631	0.928348	0.0678461	1.04293	0.222782	0.835903
b0968	orf	0.09211	0.946604	-0.119796	1.01294	-0.0621727	0.755774
b1007	orf	-0.262962	0.900215	-0.293706	0.968597	0.281348	0.849146
b1008	putative enzyme	-0.412986	0.868333	0.0120001	1.03663	0.730153	0.858924
b1009	putative acetyltransferase	-0.231985	0.906215	0.101699	1.04545	0.499143	0.87912
b1010	orf	-0.38965	0.873533	-0.062452	1.02459	0.512032	0.879644
b1011	putative synthetase	-0.382273	0.875162	-0.0101611	1.03345	-0.449492	0.638704
b1016	orf	-0.00739057	0.939758	0.227445	1.04454	0.84902	0.819394
b1017	putative cytochrome	-0.317247	0.889153	0.100298	1.04537	1.09235	0.667664
b1027	orf	-0.157993	0.919424	-0.300089	0.96678	-0.11895	0.738336
b1028	orf	-0.223721	0.907773	-0.0181154	1.03222	1.16499	0.605533
b1030	orf	-0.428278	0.86489	-0.275666	0.973676	1.01196	0.728101
b1044	orf	-0.324723	0.887582	-0.445482	0.923254	-0.0190863	0.768864
b1045	putative polyprotein	0.136345	0.947506	0.0987253	1.04527	0.252463	0.842821
b1052	orf	0.0564412	0.94487	0.0443341	1.04059	0.523947	0.879977
b1057	putative cytochrome	-0.403001	0.870566	0.0869021	1.04448	0.48561	0.878393
b1085	orf	-0.461115	0.857414	0.0273531	1.03861	0.534187	0.880144
b1121	homolog of virulence factor	-0.561136	0.834157	0.1075	1.04577	0.394582	0.869205
b1134	putative phosphohydrolase	0.527692	0.873867	0.481312	0.979142	1.44367	0.334051
b1141	orf	-0.0166429	0.938821	0.20246	1.04613	0.878669	0.806015
b1145	putative phage repressor	-0.175932	0.916383	-0.0230102	1.03144	-1.35455	0.44014
b1146	orf	0.17926	0.946937	0.803521	0.745104	1.85924	0.0501566
b1152	orf	-0.14818	0.92104	0.565217	0.934904	0.431406	0.873773
b1153	orf	-0.183528	0.915062	0.190782	1.04662	0.245873	0.84132
b1155	orf	-0.649638	0.813299	0.0947898	1.04502	0.393395	0.86904
b1157	putative tail fiber protein	-0.486947	0.851467	0.0400954	1.04012	0.403575	0.87042
b1163	orf	-0.355596	0.880986	0.099006	1.04529	0.630691	0.87587
b1168	putative proteases	-0.599837	0.825047	0.259835	1.04133	1.03767	0.709816
b1169	putative ATP-binding component of a transport system	-0.355453	0.881017	1.06004	0.467045	0.675337	0.869959
b1170	putative part of putative ATP-binding component of a transport system	-0.684807	0.805011	0.101893	1.04546	0.188691	0.827492
b1171	orf	-0.351389	0.881894	0.332097	1.02912	0.874907	0.807792
b1172	orf	-0.394453	0.872468	-0.277302	0.973219	-0.571043	0.604882
b1173	orf	-0.264128	0.899984	0.812241	0.736545	1.37228	0.404424
b1180	putative isomerase	-0.441652	0.861858	0.0651707	1.04269	0.196653	0.829498
b1191	orf	-0.324686	0.887589	0.660521	0.870003	0.968985	0.756368
b1192	orf	-0.413168	0.868292	0.438183	0.997247	0.83442	0.825456
b1199	putative dihydroxyacetone kinase (EC 2.7.1.2)	-0.493344	0.849986	0.265692	1.0406	0.248414	0.841901
b1200	putative dihydroxyacetone kinase (EC 2.7.1.2)	-0.277559	0.897304	0.135151	1.04686	0.242939	0.840646
b1201	putative sensor-type regulator	-0.596499	0.825833	0.333082	1.0289	0.958743	0.762669
b1202	putative adhesion and penetration protein	-0.60396	0.824074	0.171681	1.04709	0.324454	0.857742
b1213	orf	0.7077	0.777068	0.695342	0.842485	0.581079	0.87944
b1228	orf	-0.477043	0.853753	0.0245706	1.03827	-0.186642	0.717454
b1240	orf	-0.548098	0.837217	-0.116897	1.01358	-0.0763148	0.751446
b1248	orf	-0.397676	0.871752	0.259617	1.04135	-0.302563	0.682017
b1284	putative DEOR-type transcriptional regulator	-0.32639	0.88723	0.0751226	1.04356	0.82889	0.827661
b1297	putative glutamine synthetase (EC 6.3.1.2)	-0.318473	0.888896	0.393864	1.01269	0.358897	0.863794
b1310	putative transport periplasmic protein	-0.0634735	0.933398	-0.000904363	1.03482	1.07909	0.678276
b1314	putative transient receptor potential locus	-0.506355	0.846967	0.279721	1.03868	0.591358	0.878947
b1327	orf	-0.0653098	0.933163	-0.114118	1.01418	0.041242	0.78683
b1329	putative transport periplasmic protein	-0.116558	0.926001	-0.120528	1.01278	0.370161	0.865601
b1330	orf	0.129005	0.947457	-0.220787	0.988542	0.432025	0.873841
b1337	orf	-0.479949	0.853083	0.28422	1.03801	0.500036	0.879162
b1341	orf	-0.5377	0.839653	-0.0907756	1.01907	0.117774	0.808667
b1342	orf	-0.344591	0.883356	0.37107	1.01943	0.131552	0.812447
b1345	putative transposase	-0.508095	0.846562	0.158459	1.04717	-0.41018	0.65006
b1354	orf	-0.270052	0.898807	-0.0769698	1.02182	0.928805	0.780106
b1355	orf	-0.0374595	0.936548	0.0343567	1.03946	0.655792	0.872874
b1360	putative DNA replication factor	-0.352785	0.881593	-0.201535	0.993518	0.0588287	0.791958
b1362	putative Rac prophage endopeptidase	-0.0840914	0.930672	-0.220654	0.988577	-0.266616	0.692923
b1364	orf	-0.121255	0.925288	0.110849	1.04594	1.14436	0.623828
b1365	orf	-0.387417	0.874027	-0.141752	1.00802	0.345998	0.861618
b1367	orf	-0.388667	0.87375	0.163394	1.04716	0.63999	0.874857
b1368	putative alpha helix protein	-0.354204	0.881287	-0.0421329	1.02824	-0.593764	0.598793
b1369	orf	-0.500261	0.848382	-0.143904	1.00753	0.653431	0.873192
b1371	orf	-0.601953	0.824548	-0.170231	1.0013	0.375371	0.866406
b1372	putative membrane protein	-0.293122	0.894148	-0.286792	0.970554	0.173104	0.823498
b1374	putative transposon resolvase	-0.183964	0.914985	-0.263318	0.977102	0.231238	0.837915
b1377	putative outer membrane protein	0.187721	0.946645	0.00851879	1.03615	0.964915	0.758892
b1391	orf	-0.558797	0.834706	-0.193817	0.995474	0.548046	0.880192
b1392	putative oxidoreductase	-0.309453	0.89078	0.217116	1.04529	0.937204	0.775362
b1394	putative enzyme	-0.353209	0.881502	-0.0478395	1.02724	0.483949	0.878292
b1396	orf	-0.184405	0.914908	-0.249603	0.980854	0.364062	0.864633
b1397	putative acyltransferase	-0.234308	0.905774	0.355801	1.02349	0.39831	0.869716
b1398	orf	-0.432911	0.863842	-0.127959	1.01114	0.232592	0.838234
b1399	orf	-0.308184	0.891043	0.157234	1.04717	0.12913	0.811786
b1400	putative transferase	-0.51961	0.84388	0.314184	1.03282	-0.126555	0.735991
b1408	probable enzyme	-0.121847	0.925198	0.00987409	1.03634	0.749653	0.853941
b1409	putative phosphatidate cytidiltransferase	-0.0948773	0.92917	0.237122	1.04372	1.39363	0.38317
b1410	orf	-0.129776	0.923974	0.183515	1.04685	1.16459	0.605889
b1420	orf	-0.336256	0.885137	-0.238313	0.983899	-0.230951	0.703826
b1422	putative transcriptional regulator LYSR-type	-0.467291	0.855997	0.3	1.03543	0.128867	0.811714
b1423	orf	-0.464744	0.856582	0.58669	0.921638	0.593021	0.878856
b1425	orf	-0.0772786	0.931594	0.0318774	1.03916	0.92021	0.784841
b1428	orf	-0.397806	0.871723	-0.204467	0.992769	0.124578	0.81054
b1431	orf	-0.327227	0.887053	-0.159478	1.00388	-0.487158	0.628007
b1432	putative virulence protein	-0.155806	0.919787	-0.234352	0.984957	0.161571	0.820486
b1433	putative membrane transport protein	-0.280753	0.896661	0.230493	1.0443	1.35793	0.418773
b1436	orf	-0.224351	0.907654	-0.286515	0.970632	0.213918	0.833762
b1437	orf	-0.218535	0.90874	-0.0364481	1.02922	0.5904	0.878998
b1438	orf	-0.246985	0.90334	-0.00572532	1.03411	0.185997	0.826808
b1439	multi modular; putative transcriptional regulator; also putative ATP-binding component of a transpor	-0.452676	0.859345	-0.130549	1.01056	0.439228	0.874601
b1440	putative transport protein	0.13825	0.947512	-0.140273	1.00836	-0.273214	0.690914
b1441	putative ATP-binding component of a transport system	-0.507424	0.846718	-0.240669	0.983266	0.237231	0.839321
b1442	putative transport system permease protein	-0.265338	0.899744	-0.239177	0.983667	-0.201744	0.712801
b1443	putative transport system permease protein	-0.352932	0.881562	0.0374654	1.03982	-0.99383	0.504648
b1444	putative aldehyde dehydrogenase	-0.528602	0.841781	-0.450586	0.921673	-0.586603	0.600703
b1445	orf	-0.353949	0.881342	0.318012	1.03207	0.910928	0.789819
b1446	orf	-0.241664	0.904367	-0.212351	0.990739	-0.362423	0.664096
b1447	orf	-0.0411019	0.936127	0.768674	0.778314	0.72346	0.860504
b1448	putative resistance protein	-0.34238	0.88383	-1.27175	0.68452	-0.024726	0.767161
b1450	orf	0.128699	0.947454	-0.158139	1.0042	0.315062	0.855961
b1451	putative outer membrane receptor for iron transport	0.12225	0.947376	0.00732371	1.03599	0.89477	0.798145
b1452	putative receptor	-0.132896	0.923486	-0.149296	1.00628	0.438475	0.874523
b1454	putative transferase	-0.451931	0.859516	-0.0500619	1.02685	0.414262	0.871782
b1455	orf	-0.673379	0.807702	0.19009	1.04665	0.647198	0.873994
b1458	orf	0.172239	0.947133	0.412705	1.00651	2.12792	0.0050442
b1459	orf	-0.595671	0.826028	-0.144361	1.00742	0.468062	0.877189
b1462	orf	-0.320986	0.888368	0.533416	0.953091	1.20184	0.571752
b1463	putative N-hydroxyarylamine O-acetyltransferase	-0.448373	0.860327	0.0269057	1.03856	-0.168697	0.722988
b1471	putative glycoportein	-0.601674	0.824613	0.286434	1.03767	0.648192	0.873869
b1472	putative outer membrane porin protein	1.45519	0.142527	0.0977781	1.04521	2.03701	0.0124412
b1481	orf	-0.531496	0.841104	-0.0277272	1.03067	-0.855424	0.534396
b1483	putative ATP-binding component of a transport system	-0.568584	0.832406	-0.0578238	1.02544	0.316934	0.85632
b1484	putative ATP-binding component of a transport system	-0.425817	0.865446	0.517189	0.9617	1.20034	0.573159
b1485	putative transport protein	-0.205976	0.911051	0.247647	1.04269	0.476361	0.877795
b1486	putative transport system permease protein	-0.252752	0.90222	0.666158	0.865682	1.53367	0.250575
b1487	putative hemin-binding lipoprotein	-0.522735	0.843151	0.0639584	1.04258	0.115283	0.807978
b1488	orf	-0.0691264	0.93267	0.48795	0.976079	1.27572	0.500677
b1489	putative enzyme	-0.661492	0.810503	0.133668	1.04682	0.406658	0.870822
b1490	orf	0.941853	0.591041	0.174781	1.04704	1.05216	0.699069
b1491	orf	-0.268313	0.899154	0.00730125	1.03598	0.000309695	0.774695
b1497	putative enzyme	-0.206355	0.910982	0.175779	1.04702	1.10566	0.656779
b1498	putative sulfatase	0.648561	0.813668	0.21127	1.04566	2.00888	0.0159965
b1499	putative ARAC-type regulatory protein	0.0558167	0.944832	0.811764	0.737015	1.71033	0.118834
b1500	orf	1.19232	0.353595	-0.0349061	1.02948	1.93626	0.0289529
b1501	putative oxidoreductase	-0.501175	0.84817	0.116884	1.04623	0.768397	0.848609
b1502	putative adhesin; similar to FimH protein	-0.164809	0.918281	0.663543	0.867693	2.07707	0.00850686
b1503	putative fimbrial-like protein	-0.594076	0.826405	-0.110747	1.0149	0.25942	0.844383
b1504	putative fimbrial-like protein	0.110706	0.947159	0.822066	0.726789	2.2528	0.00113028
b1505	putative outer membrane protein	-0.0520285	0.934824	0.0570501	1.04192	0.554283	0.880145
b1506	orf	0.482596	0.891348	0.579208	0.926351	2.24666	0.00122591
b1509	putative ATP-binding component of a transport system and adhesin protein	-0.0126952	0.939227	0.0337765	1.03939	0.178416	0.824869
b1513	putative ATP-binding component of a transport system	-0.222598	0.907983	0.0062135	1.03583	0.0415938	0.786933
b1518	orf	0.860837	0.661929	0.512044	0.964336	0.527897	0.880055
b1519	putative enzyme	-0.543196	0.838366	0.255325	1.04185	-0.210708	0.710043
b1522	orf	1.27686	0.277217	0.305648	1.03443	1.94159	0.0277907
b1523	orf	-0.506991	0.846819	-0.0683362	1.02348	0.424837	0.873039
b1525	putative aldehyde dehydrogenase	-0.200784	0.911993	0.179886	1.04694	0.30999	0.854977
b1527	orf	-0.352225	0.881714	-0.0151661	1.03268	0.443324	0.875013
b1541	orf	-0.569221	0.832257	-1.34089	0.668434	-0.996093	0.504186
b1543	putative transport protein	-0.513956	0.845198	1.18437	0.331335	0.40385	0.870456
b1545	orf	-0.48877	0.851045	-0.126219	1.01153	0.282944	0.849483
b1547	orf	-0.588793	0.827649	-0.100018	1.01717	0.11134	0.806884
b1550	orf	-0.0737426	0.932065	-0.348072	0.952819	-0.583722	0.601474
b1551	orf	-0.15152	0.920494	0.541166	0.948819	0.854736	0.816926
b1553	orf	-0.385677	0.874411	0.268989	1.04017	0.989235	0.743414
b1554	putative lysozyme	-0.166484	0.917998	0.0930913	1.04491	0.504367	0.879352
b1555	orf	-0.540857	0.838914	0.315211	1.03262	1.13159	0.634903
b1556	orf	-0.404178	0.870304	-0.0172501	1.03235	0.920614	0.784622
b1559	orf	-0.197483	0.912587	0.0534725	1.04156	0.0439365	0.787619
b1560	orf	-0.682026	0.805666	-0.0209747	1.03177	0.0878179	0.800276
b1565	orf	1.39366	0.183993	0.172181	1.04708	1.785	0.0794849
b1567	orf	0.561745	0.858892	0.193227	1.04653	1.5356	0.248882
b1568	orf	-0.39355	0.872669	-0.164498	1.00269	0.0472155	0.788578
b1578	orf	-0.283472	0.896111	0.376121	1.018	0.427609	0.873353
b1579	putative transposase	-0.447759	0.860467	-0.116862	1.01358	1.75727	0.0929124
b1582	orf	-0.558024	0.834888	0.292249	1.03674	0.846487	0.82047
b1583	orf	0.116971	0.947289	-0.275791	0.973641	-0.640685	0.586463
b1586	orf	1.11474	0.42732	-0.106422	1.01582	0.256283	0.843682
b1587	putative oxidoreductase	-0.60795	0.823133	-0.616821	0.869498	0.179576	0.825167
b1588	putative oxidoreductase	1.90976	0.0065862	-1.01644	0.750103	0.891773	0.799642
b1589	putative oxidoreductase	-0.198496	0.912405	-0.579584	0.881223	-0.0706032	0.753195
b1590	putative DMSO reductase anchor subunit	0.321282	0.93327	-0.232306	0.985502	1.40475	0.37215
b1593	orf	0.153671	0.947455	-0.59378	0.876751	-1.03397	0.496564
b1598	orf	-0.377536	0.876204	0.354495	1.02382	0.529842	0.880087
b1599	possible chaperone	-0.71893	0.796995	-0.0419927	1.02827	0.648539	0.873825
b1600	possible chaperone	-0.380167	0.875625	0.39327	1.01288	0.721316	0.860996
b1601	putative transport protein	-0.436397	0.863051	-0.0495679	1.02694	-0.184645	0.718069
b1604	orf	-0.353807	0.881372	-0.232117	0.985552	-0.242217	0.700375
b1605	putative arginine/ornithine antiporter	-0.244914	0.903741	0.361516	1.02201	1.06668	0.687987
b1624	orf	-0.317339	0.889134	0.16873	1.04712	0.437931	0.874467
b1625	orf	-0.516636	0.844574	-0.111614	1.01472	-0.37988	0.658937
b1626	orf	-0.335673	0.885261	0.743606	0.801158	1.80182	0.0720086
b1627	orf	-0.439756	0.862289	0.163178	1.04716	1.70181	0.123968
b1628	orf	0.192203	0.946466	0.3326	1.02901	0.953405	0.765885
b1629	putative membrane protein	-0.197545	0.912576	-0.0047025	1.03426	0.252033	0.842724
b1631	orf	-0.495055	0.84959	0.0215081	1.03788	0.49582	0.878958
b1640	orf	0.295897	0.93717	-0.0172744	1.03235	1.15631	0.613291
b1643	orf	-0.417733	0.867267	0.340746	1.02716	0.273919	0.84756
b1644	putative membrane protein	1.17389	0.370901	0.0532404	1.04153	1.06603	0.688492
b1645	orf	-0.178262	0.915979	-0.271317	0.974888	0.353351	0.862872
b1647	orf	-0.304003	0.89191	0.288605	1.03733	0.171092	0.822976
b1648	orf	-0.524872	0.842652	0.414783	1.00579	0.778799	0.845416
b1649	orf	-0.357277	0.880622	0.054005	1.04161	0.632003	0.875734
b1657	putative transport protein	0.0121096	0.941576	0.200297	1.04624	1.05212	0.699093
b1664	possible enzyme	0.352321	0.92756	-0.599847	0.87484	-1.49286	0.419844
b1667	orf	-0.117331	0.925884	-0.00720469	1.03389	-0.472774	0.63207
b1668	orf	-0.0411194	0.936125	0.0855207	1.04438	-0.335195	0.672207
b1669	orf	-0.180503	0.91559	0.0113544	1.03654	0.635473	0.875363
b1671	putative oxidoreductase	-0.503855	0.847548	0.0383879	1.03993	0.721178	0.861028
b1672	orf	-0.538013	0.83958	0.143948	1.04704	0.449013	0.875562
b1673	orf	-0.642571	0.814966	-0.225981	0.987177	0.753154	0.852986
b1674	putative oxidoreductase	-0.638653	0.81589	0.0901361	1.04471	0.741928	0.855983
b1675	orf	-0.440386	0.862146	0.215797	1.04538	1.45654	0.321667
b1680	orf	-0.382943	0.875014	0.131622	1.04676	-0.598754	0.597466
b1685	orf	-0.10824	0.92724	-0.348619	0.952658	-0.745828	0.560066
b1686	orf	-0.0615792	0.933638	-0.245347	0.982006	-0.536613	0.614253
b1690	putative transport system permease protein	-0.0837816	0.930715	-0.298104	0.967346	0.299526	0.8529
b1691	putative amino acid/amine transport protein	-0.305635	0.891572	0.0539745	1.04161	1.14617	0.622235
b1695	putative oxidoreductase	-0.462463	0.857105	-0.0291873	1.03043	0.447424	0.875411
b1696	putative ARAC-type regulatory protein	-0.545908	0.83773	0.237391	1.0437	0.555953	0.880125
b1706	orf	-0.543685	0.838251	0.122817	1.04647	0.17908	0.82504
b1707	orf	-0.0310591	0.937271	0.00671265	1.0359	0.792596	0.840922
b1720	orf	-0.527809	0.841966	0.364852	1.02113	0.887148	0.801924
b1721	orf	-0.538817	0.839392	-0.0454498	1.02766	0.874241	0.808105
b1722	orf	-0.56681	0.832823	0.0268746	1.03855	-0.336319	0.671871
b1724	orf	-0.464193	0.856708	-0.0595771	1.02512	-0.948628	0.514041
b1725	orf	-0.376463	0.876439	-0.0492834	1.02699	-0.705461	0.569997
b1726	orf	-0.00406127	0.940083	0.399308	1.01096	0.438641	0.87454
b1728	orf	-0.161256	0.918879	0.391868	1.01331	0.943247	0.771877
b1729	part of a kinase	-0.285448	0.895711	-0.0211932	1.03173	0.285198	0.849956
b1730	orf	-0.689526	0.803901	0.194776	1.04647	0.708006	0.863902
b1731	orf	-0.120396	0.925419	-0.0062923	1.03403	0.540262	0.880191
b1741	putative excinuclease subunit	0.12854	0.947453	0.0762604	1.04366	1.18955	0.583168
b1742	orf	0.0755057	0.945904	-0.118558	1.01322	0.199385	0.830181
b1745	orf	-0.190506	0.913832	-0.328627	0.958536	-0.0778023	0.75099
b1746	putative aldehyde dehydrogenase	-0.594266	0.82636	-0.284221	0.971278	0.349121	0.862155
b1747	orf	-0.203171	0.911561	-0.221628	0.988322	-0.307587	0.680501
b1754	orf	-0.342565	0.88379	-0.0858038	1.02007	0.329399	0.858657
b1755	putative transport system permease protein	-0.411631	0.868637	-0.100946	1.01697	-0.302321	0.68209
b1756	putative ATP-binding component of a transport system	-0.413721	0.868168	-0.0912172	1.01898	0.399419	0.869866
b1757	putative thiosulfate sulfur transferase	-0.261486	0.900506	-0.763706	0.823829	0.313858	0.855729
b1758	putative cytochrome oxidase	-0.11149	0.926759	0.590694	0.919077	0.71486	0.862438
b1759	orf	-0.323649	0.887808	0.00951103	1.03629	0.0461964	0.78828
b1760	orf	-0.12102	0.925324	-0.058942	1.02524	0.657581	0.872629
b1762	orf	-0.102729	0.928045	-0.0531443	1.02629	1.01385	0.726792
b1770	putative DEOR-type transcriptional regulator	-0.26356	0.900096	-0.275923	0.973605	0.494999	0.878916
b1771	orf	-0.517906	0.844278	-0.180772	0.998727	0.16921	0.822486
b1772	putative kinase	-0.444128	0.861295	-0.194064	0.995412	0.409004	0.871123
b1773	putative aldolase	-0.489195	0.850947	-0.210393	0.991246	0.151632	0.817856
b1775	putative transport protein	0.113918	0.947229	0.0249141	1.03831	0.7911	0.841424
b1776	putative oxidoreductase	-0.299176	0.892905	-0.0990711	1.01736	-0.271074	0.691566
b1777	orf	-0.0283446	0.937571	0.318551	1.03196	-1.19026	0.467313
b1781	putative an aldehyde reductase	-0.267874	0.899241	0.0543744	1.04165	0.0538744	0.790519
b1788	orf	-0.503148	0.847712	0.087929	1.04455	0.830148	0.827164
b1806	putative outer membrane protein	-0.0122908	0.939268	-0.259126	0.978254	0.0731809	0.796098
b1808	putative enzyme	0.139614	0.947514	-0.251651	0.980297	0.410933	0.871367
b1809	orf	0.201661	0.946031	-0.445651	0.923202	-0.577327	0.60319
b1810	orf	-0.408978	0.869231	-0.514024	0.901863	-0.853833	0.534755
b1811	orf	-0.337673	0.884835	-0.389542	0.940397	0.00594788	0.776381
b1815	orf	-0.0636604	0.933374	-0.24362	0.982472	0.191564	0.828219
b1820	orf	0.0125594	0.941615	-0.0627915	1.02452	0.834528	0.825412
b1821	orf	-0.373242	0.877145	-0.161259	1.00346	0.239862	0.839934
b1824	orf	-0.169764	0.917441	-0.02632	1.0309	-0.902946	0.52385
b1825	orf	-0.225372	0.907463	-0.449083	0.922139	0.0670344	0.79433
b1826	orf	-0.300327	0.892669	-0.0557766	1.02582	0.434404	0.874097
b1827	putative regulator	-0.405351	0.870042	-0.393211	0.939285	-0.214937	0.708743
b1828	putative transport protein	-0.126174	0.924533	0.983739	0.553149	1.3402	0.436514
b1832	orf	-0.0546379	0.934505	-0.341754	0.954685	0.0331595	0.784454
b1833	orf	-0.309299	0.890811	0.0968111	1.04515	0.954431	0.76527
b1834	orf	-0.235877	0.905475	-0.192738	0.995746	0.131442	0.812417
b1836	orf	-0.506916	0.846836	-0.28877	0.969995	-1.19218	0.466975
b1837	orf	-0.568569	0.83241	-0.235853	0.984557	-0.168172	0.72315
b1839	orf	0.134681	0.947499	0.589103	0.920098	0.937089	0.775428
b1840	putative resistance protein	-0.16257	0.918658	0.0592958	1.04214	-0.107446	0.74188
b1841	orf	0.640559	0.818261	0.552929	0.942138	0.563985	0.879984
b1843	orf	-0.137112	0.92282	0.4802	0.979648	0.652996	0.873249
b1844	orf	-0.322792	0.887989	0.273982	1.0395	-0.0742931	0.752065
b1904	orf	-0.16446	0.91834	0.479886	0.97979	1.47266	0.306334
b1933	orf	-0.323352	0.88787	0.158142	1.04717	0.811449	0.834296
b1936	orf	0.666877	0.80283	2.36487	8.55877e-07	0.609557	0.877763
b1953	orf	0.885596	0.640879	-0.296694	0.967747	-1.57802	0.408418
b1956	orf	1.09475	0.44656	2.07699	0.000262854	-0.286568	0.686858
b1957	orf	0.235929	0.943785	-0.288514	0.970067	-1.61151	0.404136
b1963	orf	-0.0726286	0.932212	1.33547	0.190432	-0.535456	0.61457
b1964	putative outer membrane protein	0.335226	0.930836	-0.0618429	1.0247	-0.72176	0.565956
b1966	putative outer membrane protein	0.616869	0.831355	1.0896	0.433909	-0.144312	0.730513
b1970	orf	0.981585	0.554446	0.126421	1.0466	-0.261489	0.694486
b1971	putative reductase	0.603686	0.838313	0.228866	1.04443	-0.140888	0.73157
b1972	orf	1.24806	0.302582	0.640158	0.885167	0.60964	0.877756
b1976	orf	1.40076	0.178915	-0.820434	0.806638	-1.81919	0.380006
b1978	putative factor	0.926407	0.604979	0.342121	1.02684	1.31701	0.459708
b1980	orf	1.05598	0.483862	0.240049	1.04345	1.3452	0.431513
b1983	orf	0.0146158	0.941793	-0.32071	0.960842	-1.31412	0.446506
b2001	orf	1.44243	0.150645	0.779099	0.768551	0.545383	0.880199
b2016	putative enzyme of sugar metabolism	0.585385	0.847584	2.33974	1.57727e-06	0.502654	0.879279
b2060	orf	-0.36911	0.878049	-0.159265	1.00394	0.222559	0.83585
b2070	putative chaperonin	-0.513924	0.845205	0.234992	1.04391	1.26171	0.514425
b2071	orf	-0.590506	0.827246	0.335664	1.02832	1.14386	0.624265
b2072	orf	-0.239317	0.904817	-0.0598514	1.02507	1.04861	0.70173
b2073	orf	0.273816	0.940019	0.0660295	1.04277	0.671567	0.870562
b2074	putative membrane protein	0.345992	0.928811	-0.242292	0.98283	0.61979	0.876917
b2080	orf	-0.151227	0.920542	-0.191018	0.996178	-1.7543	0.387116
b2083	orf	0.0641309	0.945316	-0.0661255	1.0239	0.48368	0.878275
b2084	orf	-0.566283	0.832947	-0.174158	1.00035	0.28462	0.849835
b2085	orf	-0.697973	0.801915	0.00215453	1.03526	0.301025	0.853202
b2086	orf	-0.450267	0.859895	0.118146	1.04628	0.79852	0.8389
b2088	orf	0.125081	0.947414	0.00960476	1.0363	0.499446	0.879134
b2097	orf	0.108963	0.947117	-0.971485	0.76263	-0.733821	0.562993
b2099	orf	0.0243942	0.942608	-0.361075	0.948956	0.461786	0.876689
b2100	putative kinase	-0.445134	0.861066	-0.0893908	1.01935	0.875807	0.807369
b2107	orf	0.204268	0.945897	-0.426253	0.929188	-0.0417913	0.761987
b2145	orf	0.435494	0.906823	0.0639312	1.04258	-0.287506	0.686574
b2146	putative oxidoreductase	0.631355	0.823438	0.171163	1.04709	-0.591091	0.599505
b2174	orf	0.171846	0.947142	1.021	0.511119	0.944598	0.77109
b2191	orf	0.832118	0.685575	-0.0270313	1.03079	-0.406012	0.651275
b2225	orf	0.489727	0.88876	1.10692	0.414679	0.0642057	0.793514
b2227	orf	0.476491	0.893512	0.404197	1.00937	1.22167	0.553059
b2228	putative membrane protein	-0.354414	0.881241	0.285436	1.03782	0.686318	0.868091
b2229	orf	-0.0363652	0.936673	0.161591	1.04717	1.9616	0.0237459
b2245	orf	0.871882	0.652611	-0.0528477	1.02635	1.57919	0.211925
b2247	putative racemase	0.837444	0.681254	0.249731	1.04247	1.87891	0.0439102
b2248	putative regulator	-0.638309	0.815971	-0.0692793	1.0233	0.111086	0.806813
b2249	orf	0.655896	0.809382	-0.0482642	1.02717	1.44214	0.33553
b2250	orf	-0.579829	0.829761	0.103311	1.04554	0.422412	0.872759
b2253	putative enzyme	0.351676	0.92769	0.361485	1.02202	1.57929	0.211845
b2254	putative sugar transferase	-0.310037	0.890658	-0.150877	1.00591	0.31089	0.855153
b2255	putative transformylase	-0.307132	0.891261	0.132805	1.0468	0.938304	0.774732
b2256	orf	-0.425769	0.865456	-0.0437452	1.02796	0.287547	0.850447
b2257	orf	-0.183742	0.915024	0.471938	0.98334	1.78548	0.0792635
b2258	putative transport/receptor protein	0.550753	0.863895	0.0422974	1.04037	0.465833	0.877016
b2274	orf	-0.689236	0.803969	0.195039	1.04646	-0.0289752	0.765875
b2275	orf	-0.0318089	0.937187	-0.0112706	1.03328	1.72178	0.112138
b2290	putative aminotransferase	-0.224924	0.907547	-0.256429	0.978993	0.0761724	0.796956
b2291	putative alpha helix protein	1.05959	0.480395	-0.0216355	1.03166	1.39473	0.382073
b2294	orf	0.0770957	0.945979	-0.367876	0.946923	-0.476508	0.631013
b2295	orf	0.766525	0.736153	0.0807736	1.04402	1.05372	0.697892
b2299	putative regulator	0.383253	0.920796	-0.36805	0.946871	0.0729838	0.796042
b2304	putative sugar nucleotide epimerase	-0.33429	0.885556	-0.0551953	1.02592	-0.241172	0.700695
b2322	putative transport protein	-0.280116	0.896789	0.777265	0.770279	1.30639	0.470293
b2324	putative peptidase	0.214218	0.945332	0.480548	0.979489	1.16782	0.602992
b2326	putative transporting ATPase	0.355046	0.927008	0.0843221	1.04429	0.696886	0.866133
b2331	orf	0.569275	0.855372	-0.227212	0.986852	-0.519223	0.61905
b2333	putative fimbrial-like protein	0.445741	0.903693	-0.243878	0.982403	-0.143408	0.730792
b2334	orf	0.979038	0.556821	-0.203459	0.993027	1.22764	0.547369
b2335	putative fimbrial protein	0.69655	0.784322	-0.252667	0.98002	-0.238147	0.701621
b2337	putative outer membrane protein	-0.0919312	0.929586	-0.273703	0.974224	-0.39225	0.6553
b2339	putative fimbrial-like protein	0.187068	0.94667	-0.0779286	1.02163	0.358115	0.863665
b2340	orf	0.0303191	0.943074	-0.300446	0.966678	0.241526	0.840319
b2341	putative enzyme	-0.442654	0.86163	-0.0755205	1.0221	-0.456702	0.636642
b2343	orf	-0.109748	0.927017	-0.663017	0.855003	-0.57857	0.602856
b2345	orf	-0.281694	0.896471	-0.295302	0.968143	0.0622374	0.792945
b2350	orf	-0.0145773	0.939034	-0.212325	0.990746	0.737349	0.857152
b2351	putative glycan biosynthesis enzyme	-0.186363	0.914564	-0.594688	0.876465	1.37646	0.400255
b2352	putative ligase	0.168229	0.947226	0.340309	1.02726	0.454987	0.876107
b2353	orf	-0.0331514	0.937037	0.125157	1.04655	0.0213233	0.780956
b2354	orf	-0.406949	0.869685	-0.160855	1.00356	0.584569	0.879287
b2359	orf	0.786268	0.721456	-0.0504871	1.02677	2.01193	0.0155759
b2360	orf	-0.483449	0.852275	-0.238423	0.983869	-0.0773875	0.751117
b2361	orf	0.0915661	0.946584	-0.00173951	1.0347	1.78475	0.0796006
b2362	orf	0.323688	0.932865	-0.297631	0.96748	-0.714928	0.567645
b2363	orf	0.43021	0.908386	-0.110516	1.01495	1.74205	0.100875
b2372	putative receptor protein	-0.406706	0.869739	0.171013	1.04709	-0.319171	0.677013
b2373	putative enzyme	-0.0729608	0.932168	0.300901	1.03527	1.08368	0.674635
b2374	putative enzyme	-0.225799	0.907383	-0.157917	1.00425	-0.567205	0.605918
b2375	orf	0.365126	0.924893	0.0586693	1.04208	0.946924	0.769727
b2376	orf	0.76049	0.74055	0.121343	1.04641	0.891647	0.799705
b2377	orf	-0.196641	0.912738	0.372122	1.01913	-0.110592	0.740911
b2379	putative aminotransferase	0.49682	0.88612	-0.108167	1.01545	0.481287	0.878124
b2380	putative sensor protein	-0.129368	0.924038	-0.132549	1.01012	0.57234	0.87976
b2381	putative 2-component transcriptional regulator	-0.415173	0.867842	-0.117802	1.01338	0.0743285	0.796428
b2382	putative ARAC-type regulatory protein	-0.433767	0.863648	-0.24467	0.982189	-0.67602	0.5774
b2383	putative PTS system enzyme IIA component	0.510673	0.880776	0.046065	1.04078	1.06756	0.687305
b2384	orf	0.976528	0.559157	-0.339528	0.955341	0.084192	0.799245
b2385	putative peptidase	0.197802	0.946218	-0.0104418	1.0334	0.616939	0.877166
b2386	putative transport protein	-0.464072	0.856736	-0.0635406	1.02438	-0.261325	0.694536
b2387	putative PTS system enzyme IIB component	0.295432	0.937235	-0.179029	0.999156	1.27649	0.499917
b2390	orf	-0.0784981	0.931431	-0.165071	1.00255	-0.317722	0.677448
b2391	orf	0.221145	0.944885	-0.274877	0.973896	1.38839	0.388374
b2392	putative transport system permease	-0.418088	0.867187	-0.237753	0.984049	-0.12722	0.735786
b2420	orf	0.0347146	0.943406	-0.284841	0.971104	-0.535722	0.614497
b2429	putative PTS enzyme II	-0.156103	0.919738	0.21863	1.04519	0.602928	0.878241
b2430	putative beta-lactamase	-0.107593	0.927335	0.0123567	1.03668	-1.44115	0.427172
b2432	orf	-0.450042	0.859947	-0.139214	1.00861	0.294212	0.851822
b2433	orf	-0.419429	0.866885	0.521097	0.959668	0.90746	0.791642
b2434	orf	-0.544885	0.83797	0.123308	1.04649	1.36882	0.407879
b2438	orf	-0.424476	0.865748	-0.282663	0.971716	0.435312	0.874193
b2442	putative prophage integrase	-0.272354	0.898348	-0.252103	0.980174	0.666104	0.871401
b2443	orf	-0.0643624	0.933284	-0.417227	0.93196	-0.140536	0.731678
b2444	orf	-0.269603	0.898897	0.0211682	1.03784	0.989005	0.743565
b2445	orf	0.108305	0.947101	-0.203921	0.992909	0.462366	0.876737
b2446	orf	-0.432297	0.863981	-0.207292	0.992044	0.639972	0.874859
b2447	orf	0.0960384	0.946742	0.00155872	1.03517	0.552808	0.88016
b2448	orf	-0.473921	0.854472	-0.270719	0.975054	0.219462	0.835105
b2449	orf	-0.293851	0.893998	-0.217365	0.989436	-0.227797	0.704794
b2450	orf	-0.105167	0.92769	-0.253301	0.979848	0.544047	0.8802
b2451	orf	-0.477135	0.853732	0.017379	1.03734	0.947156	0.769591
b2459	orf	-0.694247	0.80279	-0.10715	1.01567	0.270127	0.846739
b2460	orf	-0.262613	0.900283	-0.279637	0.972566	0.698689	0.865783
b2461	orf	-0.133976	0.923316	-0.306223	0.965024	0.282957	0.849485
b2462	orf	-0.568665	0.832387	-0.113408	1.01433	0.838953	0.823611
b2466	orf	-0.167949	0.91775	-0.0617768	1.02471	0.366365	0.865002
b2475	orf	-0.407734	0.869509	0.121349	1.04641	0.0571651	0.791475
b2490	putative protein processing element	-0.28126	0.896559	-0.128488	1.01103	0.834713	0.825337
b2494	orf	-0.211949	0.909958	-0.0577337	1.02546	-0.488946	0.627504
b2495	putative oxidoreductase	-0.013406	0.939154	-0.501049	0.905933	-0.468379	0.633317
b2496	putative DNA replication factor	-0.268428	0.899131	0.171261	1.04709	1.24608	0.52963
b2503	putative cytochrome C-type biogenesis protein	-0.0309958	0.937278	0.563038	0.936206	1.11631	0.647899
b2504	orf	-0.0199814	0.938472	0.566313	0.934246	1.12912	0.637024
b2505	putative outer membrane lipoprotein	-0.132223	0.923591	0.193702	1.04651	1.21877	0.555819
b2506	putative membrane protein	-0.487329	0.851378	0.120484	1.04638	1.05332	0.69819
b2510	orf	-0.5483	0.83717	-0.126757	1.01141	0.611806	0.877588
b2511	putative GTP-binding factor	0.00761156	0.941175	-0.373614	0.945202	-0.0208847	0.768322
b2512	putative dehydrogenase	-0.0880156	0.930132	-0.260632	0.977841	-0.6396	0.586744
b2513	orf	-0.146682	0.921283	-0.721082	0.836938	-0.722025	0.565891
b2520	orf	0.105923	0.94704	-0.581781	0.880531	-0.297996	0.683397
b2529	orf	0.537563	0.869685	0.333693	1.02876	-0.0686055	0.753807
b2531	orf	0.0112043	0.941496	0.329041	1.02978	0.424791	0.873033
b2532	putative ATP synthase beta subunit	-0.125	0.924714	-0.815093	0.808243	-0.107324	0.741917
b2534	putative enzyme (3.4.-)	1.15139	0.392233	-0.195493	0.995052	0.647686	0.873933
b2595	orf	-0.299716	0.892794	-0.689893	0.846616	-0.210285	0.710174
b2596	orf	-0.330453	0.88637	-0.11646	1.01367	0.70507	0.864508
b2603	orf	-0.247291	0.903281	-0.110864	1.01488	0.969324	0.756157
b2611	orf	-0.309454	0.890779	0.422035	1.00324	1.41335	0.363659
b2618	orf	-0.190345	0.913861	-3.12285	0.441091	0.0991268	0.80347
b2619	orf	-0.0533737	0.93466	-0.234544	0.984906	0.139065	0.814485
b2635	orf	0.538462	0.869297	-0.0931959	1.01857	-0.661025	0.581223
b2636	orf	-0.559259	0.834598	-0.21353	0.990434	0.393844	0.869103
b2638	orf	-0.374932	0.876775	0.461145	0.987992	1.24265	0.532948
b2639	putative pump protein	0.442477	0.904704	0.0205548	1.03776	1.47059	0.308286
b2640	orf	-0.412172	0.868515	-0.0165677	1.03246	0.712421	0.862967
b2641	orf	0.403555	0.915754	0.418951	1.00434	1.40961	0.367345
b2648	orf	0.672076	0.799672	-0.00944185	1.03356	0.508663	0.879523
b2649	orf	0.560053	0.859672	0.171058	1.04709	1.06943	0.685852
b2650	orf	0.26399	0.94113	-0.0666424	1.0238	0.585355	0.87925
b2651	orf	-0.0692131	0.932659	0.146353	1.04708	1.74378	0.0999471
b2653	orf	-0.537974	0.839589	-0.163362	1.00296	0.862892	0.813313
b2654	orf	0.00112768	0.940578	0.0736164	1.04344	1.86037	0.0497815
b2655	orf	-0.534643	0.840368	0.083618	1.04424	0.77067	0.847925
b2656	orf	0.522857	0.875869	0.658001	0.871917	2.16879	0.00320103
b2657	putative enzyme	-0.707234	0.799739	0.510992	0.96487	0.347158	0.861818
b2658	orf	0.927673	0.603843	-0.104392	1.01625	2.0265	0.0136865
b2659	orf	-0.643951	0.81464	0.371843	1.01921	-1.48928	0.420342
b2666	orf	0.382766	0.920911	0.380053	1.01687	-0.0614705	0.755989
b2667	orf	-0.618851	0.820562	0.32839	1.02992	0.30592	0.854177
b2670	orf	0.0541274	0.944728	0.396392	1.01189	-0.546694	0.611491
b2680	orf	0.371559	0.923482	1.00383	0.530515	1.94416	0.0272441
b2681	putative transport protein	-0.521254	0.843497	0.534667	0.952408	0.318217	0.856565
b2682	orf	0.922636	0.608353	0.532076	0.953819	1.26833	0.507938
b2689	orf	-0.567076	0.832761	-0.085067	1.02022	0.0455092	0.788079
b2710	putative flavodoxin	-0.237172	0.905228	-0.0629935	1.02448	0.554448	0.880143
b2736	putative dehydrogenase	0.418263	0.911795	0.148513	1.04711	0.964483	0.759158
b2737	orf	-0.360274	0.879972	-0.0694411	1.02327	0.135349	0.813479
b2740	putative transport protein	1.13048	0.412213	0.161445	1.04717	2.10773	0.00624232
b2748	orf	-0.448309	0.860342	-0.0681648	1.02351	0.289904	0.850936
b2755	orf	-0.330736	0.88631	0.362466	1.02176	2.5901	2.7675e-06
b2756	orf	0.425931	0.909627	0.435654	0.998214	1.9897	0.0188523
b2757	orf	-0.431504	0.86416	0.0116597	1.03658	-0.214524	0.70887
b2760	orf	0.421994	0.910749	0.227002	1.04458	2.10575	0.00637147
b2772	orf	-0.629896	0.817956	0.147092	1.04709	1.16279	0.607503
b2789	putative transport protein	-0.285592	0.895682	0.282816	1.03822	0.0797737	0.797986
b2790	orf	0.299023	0.936726	0.225356	1.0447	0.966819	0.757715
b2792	orf	-0.583401	0.828919	0.346669	1.02576	0.627391	0.876203
b2809	orf	-0.451902	0.859522	0.0249029	1.03831	-1.03633	0.496097
b2810	orf	0.911246	0.618479	0.123976	1.04651	1.08545	0.673218
b2817	putative amidase	0.108974	0.947118	0.0578136	1.04199	0.803458	0.837173
b2832	putative transport protein	-0.628093	0.818381	-0.0591937	1.02519	0.940196	0.773644
b2833	orf	0.172781	0.947119	-0.529332	0.897051	-0.0812848	0.749922
b2834	orf	0.154912	0.947442	0.0523347	1.04144	-0.384303	0.657635
b2845	putative transporter protein	-0.572211	0.831553	0.0841916	1.04428	0.828842	0.82768
b2853	orf	-0.532214	0.840937	-0.140982	1.0082	1.28093	0.49554
b2854	orf	-0.586211	0.828258	-0.0490696	1.02702	0.987943	0.74426
b2856	orf	-0.357575	0.880558	0.286405	1.03767	1.47622	0.302973
b2858	orf	-0.465958	0.856303	-0.133328	1.00994	0.942973	0.772036
b2859	orf	-0.00449995	0.940041	-0.254703	0.979465	0.694812	0.86653
b2863	orf	0.109404	0.947128	-0.125869	1.01161	0.548805	0.880189
b2865	putative lipoprotein	-0.286714	0.895454	-0.306922	0.964823	0.26957	0.846618
b2866	orf	0.0511097	0.944538	-0.526368	0.897983	0.545123	0.880199
b2868	putative dehydrogenase	-0.633136	0.817192	0.0730282	1.04339	0.618892	0.876996
b2873	orf	-0.417752	0.867263	-0.00231691	1.03461	-0.863964	0.532475
b2876	orf	-0.160387	0.919024	1.13115	0.388065	1.98684	0.0193113
b2878	putative oxidoreductase	-0.450915	0.859747	0.0346658	1.03949	1.0953	0.665274
b2879	putative proteoglycan	-0.551876	0.836331	-0.0179425	1.03225	0.960105	0.76184
b2880	orf	0.13814	0.947512	-0.527585	0.897601	0.28006	0.848873
b2881	putative dehydrogenase	-0.367464	0.878408	-0.0787795	1.02146	0.725642	0.859996
b2889	putative enzyme	-0.423108	0.866057	0.0227548	1.03804	0.41254	0.871568
b2896	orf	-0.0551168	0.934446	0.0601084	1.04222	0.292542	0.851479
b2899	putative oxidoreductase	-0.117678	0.925832	0.0598203	1.04219	0.25897	0.844282
b2931	putative oxidoreductase	-0.0340645	0.936934	0.0802092	1.04397	-0.60861	0.594855
b2971	orf	0.00761851	0.941176	-0.307073	0.96478	0.707967	0.86391
b2972	putative peptidase	-0.29678	0.893398	0.0787372	1.04386	0.830209	0.82714
b2973	orf	-0.0809545	0.9311	-0.441407	0.924515	0.291323	0.851229
b2974	putative endoglucanase	-0.156704	0.919638	0.200216	1.04624	0.889541	0.800748
b2981	orf	-0.198696	0.912369	0.0309548	1.03905	0.984682	0.746384
b2989	orf	-0.356117	0.880873	-0.395627	0.938552	-0.697887	0.571889
b2997	putative hydrogenase subunit	0.167739	0.947237	-1.73322	0.590186	-0.821827	0.542065
b2999	orf	0.693389	0.78635	-0.172129	1.00084	0.470898	0.877403
b3001	putative reductase	0.135709	0.947504	-0.254837	0.979428	0.0830757	0.798928
b3004	orf	-0.466521	0.856174	0.27921	1.03875	1.09978	0.661618
b3007	orf	1.15633	0.387526	0.193626	1.04652	0.771575	0.847651
b3015	orf	-0.279247	0.896964	-0.0371757	1.0291	1.20273	0.570919
b3020	putative transport periplasmic protein	-0.424429	0.865759	-0.0338677	1.02966	0.115761	0.80811
b3021	orf	0.180686	0.946892	-0.131758	1.01029	0.921434	0.784175
b3022	orf	-0.118856	0.925653	0.0794833	1.04392	-0.348146	0.66834
b3023	orf	0.850963	0.670155	-0.180357	0.998829	0.970697	0.755298
b3027	orf	0.770789	0.733018	0.262478	1.04101	2.13579	0.0046327
b3042	orf	0.0172745	0.94202	-0.253538	0.979783	-0.336778	0.671733
b3050	putative oxidoreductase	-0.679319	0.806303	-0.0721834	1.02274	0.569705	0.87984
b3051	putative membrane protein	0.626616	0.826059	0.0666842	1.04283	1.77756	0.0829497
b3052	putative kinase	-0.204742	0.911276	-0.188554	0.996795	0.0811617	0.798382
b3100	orf	0.427155	0.909275	-0.158415	1.00414	0.193555	0.828721
b3122	orf	-0.368411	0.878202	-0.289616	0.969756	-0.76876	0.554539
b3254	orf	-0.610686	0.822488	0.225651	1.04468	1.02914	0.715993
b3472	orf	0.857282	0.664901	-0.0193646	1.03202	0.398465	0.869737
b3694	putative FADA-type transcriptional regulator	0.33199	0.93142	-0.542447	0.892924	0.291818	0.85133
b3776	orf	-0.174939	0.916554	-0.0485192	1.02712	0.643453	0.874451
b3808	orf	-0.365331	0.878873	0.0755384	1.0436	0.793758	0.84053
b3814	orf	-0.549416	0.836908	0.241776	1.04328	0.216042	0.834278
b3836	orf	-0.0781631	0.931476	-0.735604	0.832455	-0.388292	0.656462
b3837	putative histone	0.485919	0.89015	-0.315429	0.962372	0.300601	0.853117
b3838	orf	-0.406317	0.869826	-0.240779	0.983237	-0.279751	0.688927
b3913	orf	-0.299669	0.892804	-0.179658	0.999002	-1.53235	0.414449
b3914	orf	0.0667897	0.945461	0.16259	1.04716	-0.453221	0.637637
b3975	orf	-0.561782	0.834005	0.302658	1.03496	0.452695	0.875902
b4103	orf	0.219872	0.94497	-0.42583	0.929318	1.02485	0.719062
b4140	orf	0.432533	0.907703	0.90165	0.64388	-0.238742	0.701439
b4250	orf	-0.122105	0.925159	0.143903	1.04704	0.768399	0.848608
b4256	orf	-0.397062	0.871889	-0.0139972	1.03286	-0.00294449	0.77372
b4285	putative transposase	-0.454719	0.858878	0.35634	1.02336	0.206546	0.831956
b4286	orf	0.091591	0.946585	0.752538	0.793123	1.22112	0.553586
bacA	bacitracin resistance; possibly phosphorylates undecaprenol	0.72326	0.766674	-0.199596	0.994012	1.16678	0.603922
baeR	transcriptional response regulatory protein (sensor BaeS)	-0.0607628	0.933741	-0.172371	1.00078	0.0457402	0.788147
baeS	sensor protein (for BaeR)	-0.0206892	0.938397	-0.0514129	1.02661	0.772335	0.84742
barA	sensor-regulator	0.72433	0.765948	0.0862721	1.04443	1.04953	0.701043
basR	transcriptional regulatory protein	-0.139213	0.922485	-0.149641	1.0062	0.210601	0.832952
basS	sensor protein for basR	-0.640259	0.815511	0.0460331	1.04078	0.105229	0.80518
bax	putative ATP-binding protein	-0.409344	0.869149	0.373561	1.01873	1.02554	0.718571
bcp	bacterioferritin comigratory protein	-0.197337	0.912613	-0.287046	0.970482	-0.332698	0.672954
bcr	bicyclomycin resistance protein; transmembrane protein	-0.404692	0.870189	0.293288	1.03657	0.940014	0.773749
betA	choline dehydrogenase	1.3187	0.241884	0.82888	0.719954	2.09859	0.00685744
betB	NAD+-dependent betaine aldehyde dehydrogenase	-0.302452	0.89223	0.123137	1.04648	-0.333195	0.672805
betI	probably transcriptional repressor of bet genes	0.85514	0.666687	0.777613	0.769951	0.917518	0.7863
betT	high-affinity choline transport	-0.322778	0.887991	0.210513	1.0457	0.300146	0.853025
bfr	bacterioferrin	0.444434	0.9041	-0.684031	0.848442	-0.929924	0.518018
bglA	6-phospho-beta-glucosidase A; cryptic	-0.426367	0.865322	-0.106717	1.01576	1.1801	0.591847
bglB	phospho-beta-glucosidase B; cryptic	-0.261783	0.900447	0.0148071	1.037	0.930267	0.779289
bglF	PTS system beta-glucosides	-0.316791	0.889248	-0.198201	0.994366	0.794033	0.840437
bglG	positive regulation of bgl operon	-0.555305	0.835526	-0.277324	0.973213	0.381094	0.867268
bglJ	2-component transcriptional regulator	-0.681558	0.805776	-0.0806754	1.02109	0.0208734	0.780823
bglX	beta-D-glucoside glucohydrolase	-0.0947475	0.929189	-0.21025	0.991282	-0.499476	0.62455
bioA	7	-0.13679	0.922871	0.131499	1.04676	0.712394	0.862972
bioB	biotin synthesis	0.988238	0.548227	0.349407	1.02509	2.06861	0.00923917
bioC	biotin biosynthesis; reaction prior to pimeloyl CoA	1.25862	0.293193	0.394221	1.01258	2.02393	0.014006
bioF	8-amino-7-oxononanoate synthase	-0.305765	0.891545	0.181326	1.0469	0.797936	0.839103
bioH	biotin biosynthesis; reaction prior to pimeloyl CoA	-0.0402189	0.936229	0.151501	1.04714	1.04058	0.707682
bisC	biotin sulfoxide reductase	-0.430855	0.864307	0.0646437	1.04264	-0.148224	0.729306
bisZ	biotin sulfoxide reductase 2	-0.370143	0.877823	0.0840677	1.04427	0.509256	0.879545
blc	outer membrane lipoprotein (lipocalin)	-0.359355	0.880172	0.25983	1.04133	0.272141	0.847176
bolA	possible regulator of murein genes	0.197416	0.946236	0.0119014	1.03661	-0.791279	0.549191
brnQ	branched chain amino acid transport system II carrier protein	-0.28462	0.895879	0.130492	1.04673	0.0761692	0.796955
btuC	vitamin B12 transport permease protein	-0.294425	0.893881	0.185355	1.0468	0.460376	0.876572
btuD	ATP-binding component of vitamin B12 transport system	-0.174778	0.916581	-0.39504	0.93873	0.523153	0.879959
btuE	vitamin B12 transport	-0.146289	0.921347	-0.382913	0.942402	-0.374417	0.660548
btuR	cob(I)alamin adenolsyltransferase	1.61531	0.0629646	0.275875	1.03923	0.921619	0.784074
cadA	lysine decarboxylase 1	0.247644	0.942768	-0.775415	0.820256	1.30559	0.47109
cadB	transport of lysine/cadaverine	0.0336542	0.943327	-0.433787	0.926868	0.776006	0.84629
cadC	transcriptional activator of cad operon	-0.22806	0.906957	-0.617487	0.869288	0.776625	0.846097
cafA	bundles of cytoplasmic filaments	-0.175023	0.916539	-0.185465	0.997565	0.198871	0.830053
caiA	probable carnitine operon oxidoreductase	-0.318465	0.888898	-0.0511743	1.02665	-0.207296	0.711093
caiB	l-carnitine dehydratase	1.66491	0.0464385	1.08082	0.443725	2.25815	0.00105226
caiC	probable crotonobetaine/carnitine-CoA ligase	-0.0727097	0.932201	0.0567725	1.04189	-0.0143671	0.770287
caiD	carnitine racemase	1.37554	0.197288	1.22717	0.287969	2.28656	0.000712066
caiE	possible synthesis of cofactor for carnitine racemase and dehydratase	-0.317852	0.889026	0.0879219	1.04455	0.975461	0.752297
caiF	transcriptional regulator of cai operon	0.26093	0.941457	0.483748	0.978027	1.12637	0.639372
caiT	probable carnitine transporter	1.79013	0.0189394	1.17689	0.339148	1.96679	0.0227739
carA	carbamoyl-phosphate synthetase	0.253914	0.94217	0.641466	0.884213	1.66966	0.144533
carB	carbamoyl-phosphate synthase large subunit	0.396473	0.917568	0.077829	1.04378	-0.0401772	0.762478
cbl	transcriptional regulator cys regulon; accessory regulatory circuit affecting cysM	0.754986	0.744522	1.35727	0.173278	0.526008	0.880019
cbpA	curved DNA-binding protein; functions closely related to DnaJ	0.0470844	0.944276	-0.120847	1.01271	-1.45535	0.425129
cca	tRNA nucleotidyl transferase	-0.558746	0.834718	0.329287	1.02973	0.560058	0.880062
cchA	detox protein	-0.652694	0.812578	0.0418297	1.04031	0.095074	0.802329
cchB	detox protein	-0.600072	0.824991	-0.166558	1.00219	0.443556	0.875036
ccmA	ATP binding protein of heme exporter A	0.35005	0.928014	-0.322021	0.960461	-0.298729	0.683176
ccmB	heme exporter protein B	-0.234671	0.905705	1.67339	0.0258739	0.729725	0.859027
ccmC	heme exporter protein C	0.401545	0.916275	1.57926	0.0512948	1.01071	0.728969
ccmE	cytochrome c biogenesis	0.421068	0.91101	0.380115	1.01685	0.0132539	0.778559
ccmF	cytochrome c-type biogenesis protein	0.618225	0.830626	0.0433334	1.04048	-1.12121	0.479809
ccmH	possible subunit of heme lyase	0.642225	0.817312	0.17715	1.047	-1.31184	0.446871
cdd	cytidine/deoxycytidine deaminase	1.9114	0.0064816	-0.413145	0.93321	-0.919224	0.520318
cdsA	CDP-diglyceride synthetase	-0.432901	0.863844	-0.0746231	1.02227	0.261625	0.844873
celA	PEP-dependent phosphotransferase enzyme IV for cellobiose	0.664886	0.80403	-0.0390449	1.02878	0.248284	0.841872
celB	PEP-dependent phosphotransferase enzyme II for cellobiose	-0.243444	0.904024	-0.0770254	1.02181	1.05466	0.697179
celC	PEP-dependent phosphotransferase enzyme III for cellobiose	0.116014	0.947271	-0.329116	0.958394	0.0334253	0.784532
celD	negative transcriptional regulator of cel operon	-0.102293	0.928108	-0.00767017	1.03382	0.968462	0.756694
celF	phospho-beta-glucosidase; cryptic	-0.181881	0.91535	0.0835123	1.04423	0.685494	0.868237
cfa	cyclopropane fatty acyl phospholipid synthase	0.556892	0.861121	0.304932	1.03456	-1.46727	0.423432
chaA	sodium-calcium/proton antiporter	-0.0892229	0.929964	0.181438	1.0469	0.181317	0.825613
chaB	cation transport regulator	0.146455	0.947505	0.354564	1.02381	-0.0083905	0.772085
chaC	cation transport regulator	-0.703373	0.800646	-0.0558641	1.0258	-0.692681	0.573194
cheA	sensory transducer kinase between chemo- signal receptors and CheB and CheY	-0.421327	0.866458	0.147763	1.0471	0.852631	0.817841
cheB	response regulator for chemotaxis (cheA sensor); protein methylesterase	0.231835	0.94411	0.32325	1.031	1.97706	0.0209443
cheR	response regulator for chemotaxis; protein glutamate methyltransferase	-0.361669	0.87967	0.378739	1.01725	1.18741	0.585137
cheW	positive regulator of CheA protein activity	0.224677	0.944641	0.428749	1.0008	1.7608	0.0911239
cheY	chemotaxis regulator transmits chemoreceptor signals to flagelllar motor components	-0.0567574	0.934243	-0.15216	1.00561	-0.619899	0.591884
cheZ	chemotactic response; CheY protein phophatase; antagonist of CheY as switch regulator	0.872452	0.652127	0.0759745	1.04363	1.65089	0.157384
chpA	probable growth inhibitor	0.476532	0.893498	-0.0568395	1.02562	0.0689447	0.794881
chpB	probable growth inhibitor	0.41848	0.911734	-0.0545863	1.02603	0.875936	0.807309
chpR	suppressor of inhibitory function of ChpA	-0.246094	0.903513	0.0169878	1.03729	-0.502085	0.62382
chpS	suppressor of inhibitory function of ChpB	0.0546267	0.944759	-0.254692	0.979468	-0.264656	0.69352
cirA	outer membrane receptor for iron-regulated colicin I receptor; porin; requires tonB gene product	0.165086	0.94729	1.6639	0.0278694	0.287464	0.850429
citA	putative sensor-type protein	0.249672	0.942579	-0.317374	0.961809	0.296209	0.852229
citB	sequence similarity to Shigella regulator	-0.220849	0.908309	0.0855854	1.04438	0.603382	0.87821
citC	citrate lyase synthetase (citrate (pro-3S)-lyase ligase	0.0226772	0.942469	0.0966824	1.04514	1.10024	0.661244
citD	citrate lyase acyl carrier protein (gamma chain)	-0.278152	0.897185	-0.189381	0.996588	0.519611	0.879873
citE	citrate lyase beta chain (acyl lyase subunit)	0.999615	0.537541	0.04589	1.04076	0.900265	0.795362
citF	citrate lyase alpha chain	-0.37912	0.875856	-0.117428	1.01346	0.267765	0.846224
citG	orf	0.511698	0.880371	-0.139331	1.00858	0.555933	0.880125
clpA	ATP-binding component of serine protease	-0.243685	0.903978	0.376769	1.01782	-0.572668	0.604443
clpB	heat shock protein	1.19346	0.352535	-0.0363648	1.02923	-1.23885	0.458909
clpP	ATP-dependent proteolytic subunit of clpA-clpP serine protease	0.313623	0.934518	0.0164642	1.03722	-0.525249	0.617383
clpX	ATP-dependent specificity component of clpP serine protease	0.141068	0.947515	0.452567	0.991551	-0.742595	0.560852
cls	cardiolipin synthase	-0.482915	0.852398	0.439699	0.996663	-1.11077	0.481756
cmk	cytidylate kinase	0.56298	0.85832	-0.276906	0.97333	-0.0527833	0.75864
cmr	proton motive force efflux pump	-0.458333	0.858052	0.617798	0.901012	0.815912	0.832645
cmtB	PTS system	0.313683	0.934509	0.0643614	1.04262	1.01897	0.723214
coaA	pantothenate kinase	-0.342895	0.883719	-0.129062	1.0109	0.216454	0.834378
cobB	putative nicotinic acid mononucleotide:5	-0.0105382	0.939444	0.121703	1.04643	0.356435	0.863387
cobS	cobalamin 5'-phosphate synthase	-0.394275	0.872508	-0.117252	1.0135	-0.167692	0.723298
cobT	nicotinate-nucleotide dimethylbenzimidazole-P phophoribosyl transferase	-0.135437	0.923085	0.668019	0.864245	0.915338	0.787472
cobU	cobinamide kinase/cobinamide phosphate guanylyltransferase	-0.0432136	0.93588	0.529769	0.955065	0.307096	0.854409
codA	cytosine deaminase	0.772986	0.731395	0.431919	0.999622	1.76439	0.0893339
codB	cytosine permease/transport	-0.204087	0.911395	0.380281	1.0168	0.834215	0.825538
cof	orf	-0.522914	0.843109	0.763182	0.783396	-0.106959	0.74203
corA	Mg2+ transport	0.5594	0.859973	-0.221533	0.988347	-0.166103	0.723788
cpdB	2':3'-cyclic-nucleotide 2'-phosphodiesterase	0.200629	0.946082	0.468574	0.984811	0.923919	0.782813
cpsB	mannose-1-phosphate guanyltransferase	0.097392	0.946787	0.275409	1.0393	1.02776	0.716983
cpsG	phosphomannomutase	-0.25179	0.902407	0.123901	1.04651	1.00106	0.735549
cpxA	probable sensor protein (histidine protein kinase)	-0.345254	0.883214	-0.350401	0.95213	-0.471327	0.63248
cpxR	transcriptional regulator in 2-component system	0.813613	0.700343	-0.183803	0.997977	-0.399027	0.653315
crcA	orf	-0.281162	0.896578	0.00193291	1.03523	0.246729	0.841516
crcB	orf	0.259118	0.941646	0.678052	0.856396	0.359666	0.86392
creA	orf	-0.267778	0.89926	0.244348	1.04303	0.712394	0.862972
creB	catabolic regulation response regulator	0.00614749	0.941043	-0.0288379	1.03049	0.119713	0.809202
creD	tolerance to colicin E2	-0.0826463	0.93087	0.694202	0.843417	1.73663	0.103816
crl	transcriptional regulator of cryptic csgA gene for curli surface fibers	0.568063	0.855943	0.759665	0.786628	-1.5595	0.410837
crp	cyclic AMP receptor protein	-0.126838	0.92443	-0.171495	1.001	-0.891567	0.526343
crr	PTS system	0.708833	0.776322	-0.0173828	1.03233	-0.65742	0.582147
csgA	curlin major subunit	-0.228027	0.906963	0.598259	0.914161	0.810177	0.834761
csgB	minor curlin subunit precursor	-0.333589	0.885705	0.206999	1.0459	0.318601	0.856638
csgC	putative curli production protein	-0.00514369	0.939978	0.577517	0.927403	0.321834	0.85725
csgD	putative 2-component transcriptional regulator for 2nd curli operon	-0.557356	0.835045	-0.419616	0.931227	0.189344	0.827658
csgE	curli production assembly/transport component	-0.147343	0.921176	-0.106725	1.01576	0.270457	0.846811
csgF	curli production assembly/transport component	-0.404508	0.87023	-0.200116	0.99388	0.583077	0.879354
csiE	orf	0.811286	0.702173	-0.0465163	1.02748	-0.814335	0.543799
cspA	cold shock protein 7.4	-0.241034	0.904488	0.239028	1.04354	0.854804	0.816897
cspB	cold shock protein; may affect transcription	-0.37696	0.87633	0.346143	1.02588	1.25612	0.519881
cspC	cold shock protein	0.0247496	0.942637	-0.750782	0.827788	-1.09368	0.484977
cspD	cold shock protein	0.278768	0.939423	-0.335934	0.956397	-1.34697	0.441318
cspF	cold shock protein	-0.410874	0.868806	0.257701	1.04158	1.29344	0.483166
cspH	cold shock-like protein	-0.444077	0.861306	-0.231821	0.985631	0.434947	0.874154
cspI	cold shock-like protein	-0.253643	0.902046	-0.0573792	1.02552	0.513313	0.879686
csrA	carbon storage regulator; controls glycogen synthesis	-0.387831	0.873935	-0.161759	1.00334	-0.808334	0.545195
cstA	carbon starvation protein	-0.0599048	0.933849	-0.121896	1.01248	-0.713034	0.568115
cstC	acetylornithine delta-aminotransferase	-0.523849	0.842891	0.0982491	1.04524	-0.64166	0.586211
cutA	divalent cation tolerance protein; cytochrome c biogenesis	-0.281986	0.896412	-0.0652019	1.02407	-0.324919	0.675286
cutC	copper homeostasis protein	-0.547994	0.837241	0.331362	1.02928	0.947679	0.769283
cutF	copper homeostasis protein (lipoprotein)	0.863158	0.659981	-0.158134	1.0042	-1.26102	0.45518
cvpA	membrane protein required for colicin V production	0.886462	0.640133	-0.762995	0.824047	-0.0579222	0.757072
cyaA	adenylate cyclase	-0.413755	0.86816	0.0190135	1.03756	0.147075	0.816639
cyaY	orf	0.436708	0.906459	-0.275359	0.973762	0.885707	0.802628
cybB	cytochrome b(561)	-0.276473	0.897523	-0.182817	0.998222	-0.0584333	0.756916
cycA	transport of D-alanine	-0.230197	0.906553	0.293814	1.03648	-0.0669637	0.754309
cydA	cytochrome d terminal oxidase	0.26064	0.941487	-0.0370501	1.02912	-0.833119	0.539468
cydB	cytochrome d terminal oxidase polypeptide subunit II	0.539261	0.868952	0.0622585	1.04242	-0.112922	0.740193
cydC	ATP-binding component of cytochrome-related transport	-0.408454	0.869348	-0.0648441	1.02414	0.143868	0.815779
cydD	ATP-binding component of cytochrome-related transport	-0.301201	0.892488	-0.0218774	1.03162	-0.042838	0.761669
cynR	cyn operon positive regulator	-0.252677	0.902234	0.337991	1.0278	0.267158	0.846092
cynS	cyanate aminohydrolase	0.310904	0.934947	0.0612746	1.04233	0.483819	0.878284
cynT	carbonic anhydrase	1.9062	0.00681809	0.64391	0.882425	2.32434	0.000411229
cynX	cyanate transport	-0.0232512	0.938124	1.32126	0.202091	1.50285	0.278246
cyoB	cytochrome o ubiquinol oxidase subunit I	-0.106302	0.927525	0.669332	0.863227	-0.983647	0.506737
cyoD	cytochrome o ubiquinol oxidase subunit IV	-0.0786308	0.931413	0.201635	1.04617	-1.09423	0.484873
cysA	ATP-binding component of sulfate permease A protein; chromate resistance	-0.00408347	0.940081	-0.340434	0.955074	-0.527125	0.616865
cysB	positive transcriptional regulator for cysteine regulon	0.18935	0.946582	0.37821	1.0174	0.670934	0.870661
cysC	adenosine 5'-phosphosulfate kinase	0.222887	0.944766	0.18659	1.04676	1.21169	0.562509
cysD	ATP:sulfurylase (ATP:sulfate adenylyltransferase)	0.684811	0.791784	0.497822	0.971387	0.241963	0.84042
cysE	serine acetyltransferase	0.466827	0.89684	-0.025074	1.03111	-0.335553	0.6721
cysG	uroporphyrinogen III methylase; sirohaeme biosynthesis	0.189675	0.946569	-0.210571	0.9912	0.132702	0.81276
cysH	3'-phosphoadenosine 5'-phosphosulfate reductase	2.89106	5.79743e-13	0.165073	1.04715	0.960895	0.761359
cysI	sulfite reductase	1.37196	0.19997	-0.100483	1.01707	-0.114436	0.739727
cysJ	sulfite reductase (NADPH)	1.67252	0.0442125	-0.00925432	1.03358	0.782917	0.844106
cysK	cysteine synthase A	1.902	0.00710036	-0.42362	0.929998	-0.451518	0.638124
cysM	cysteine synthase B	1.23012	0.318747	-0.364364	0.947974	0.877089	0.806765
cysN	ATP-sulfurylase (ATP:sulfate adenylyltransferase)	0.278099	0.939505	0.406028	1.00876	0.598339	0.878541
cysP	thiosulfate binding protein	-0.690014	0.803786	-0.00268253	1.03456	-0.245926	0.69924
cysQ	affects pool of 3'-phosphoadenosine-5'-phosphosulfate in pathway of sulfite synthesis	-0.511051	0.845874	0.306851	1.03421	0.0252277	0.782113
cysS	cysteine tRNA synthetase	0.14341	0.947514	0.0614803	1.04235	0.722481	0.86073
cysU	sulfate	-0.639066	0.815793	-0.216149	0.989753	-0.449223	0.638781
cysZ	required for sulfate transport	-0.154881	0.91994	0.0118543	1.03661	1.15886	0.611015
cytR	regulator for deo operon	0.742398	0.753463	-0.312378	0.963253	0.606173	0.878014
dacA	D-alanyl-D-alanine carboxypeptidase	-0.287326	0.89533	0.00837767	1.03613	0.493552	0.878841
dacB	D-alanyl-D-alanine carboxypeptidase	-0.530849	0.841256	0.21628	1.04535	0.592796	0.878868
dacC	D-alanyl-D-alanine carboxypeptidase; penicillin-binding protein 6	-0.457837	0.858165	-0.0649478	1.02412	-0.840003	0.537894
dacD	penicillin binding protein 6b	0.263716	0.94116	0.641684	0.884054	-0.417355	0.647973
dadA	D-amino acid dehydrogenase subunit	0.903401	0.625392	1.02093	0.511196	-1.01005	0.501353
dadX	alanine racemase 2	-0.343249	0.883644	0.16181	1.04717	-1.4969	0.419284
dam	DNA adenine methylase	-0.323977	0.887739	-0.154399	1.00509	-0.148606	0.729188
damX	putative membrane protein; interferes with cell division	-0.183074	0.915141	-0.725267	0.835644	-0.449461	0.638713
dapA	dihydrodipicolinate synthase	0.645985	0.815156	-0.326073	0.959281	-0.540318	0.613236
dapB	dihydrodipicolinate reductase	-0.470135	0.855344	-0.139736	1.00849	-1.31901	0.445725
dapD	2	0.117536	0.947299	-0.0411245	1.02842	-0.196808	0.714321
dapE	N-succinyl-diaminopimelate deacylase	-0.492598	0.850159	-0.186986	0.997186	0.0468733	0.788478
dapF	diaminopimelate epimerase	0.390391	0.919079	-0.0177422	1.03228	0.641046	0.874735
dbpA	ATP-dependent RNA helicase	-0.549715	0.836838	0.513628	0.963529	0.855205	0.816722
dcm	DNA cytosine methylase	0.263881	0.941142	-0.190406	0.996331	-1.03838	0.49569
dcp	dipeptidyl carboxypeptidase II	0.950963	0.58274	0.300374	1.03537	0.77932	0.845252
dctA	uptake of C4-dicarboxylic acids	-0.134759	0.923192	1.04374	0.485424	-2.05829	0.356796
dcuA	anaerobic dicarboxylate transport	0.0635184	0.945282	-0.470042	0.915626	-1.20295	0.465087
dcuB	anaerobic dicarboxylate transport	-0.0522965	0.934792	-1.22921	0.694771	0.326959	0.858207
ddg	putative heat shock protein	-0.261304	0.900542	-0.0128994	1.03303	1.07823	0.678957
ddlA	D-alanine-D-alanine ligase A	0.920744	0.610043	0.382467	1.01616	1.80395	0.0711
ddlB	D-alanine-D-alanine ligase B	1.32637	0.235622	0.31462	1.03274	0.51446	0.879723
deaD	inducible ATP-independent RNA helicase	0.22066	0.944918	-0.0692158	1.02331	0.650657	0.873555
dedA	orf	0.744062	0.752293	-0.0929976	1.01861	0.688234	0.867747
dedD	putative lipoprotein	0.0346941	0.943404	-0.214096	0.990287	-0.121373	0.737589
def	peptide deformylase	-0.390101	0.873433	-0.352995	0.95136	-1.03955	0.49546
degQ	serine endoprotease	-0.346556	0.882934	0.0725964	1.04335	0.155671	0.818929
deoA	thymidine phosphorylase	0.792474	0.716741	0.562289	0.936652	-1.05363	0.492692
deoB	phosphopentomutase	0.392089	0.918661	0.338643	1.02765	-1.09132	0.485426
deoC	2-deoxyribose-5-phosphate aldolase	0.59011	0.845234	0.0571497	1.04193	-1.28133	0.451819
deoD	purine-nucleoside phosphorylase	0.546328	0.865863	0.329424	1.0297	-1.05375	0.492668
deoR	transcriptional repressor for deo operon	-0.334234	0.885567	0.415548	1.00553	0.187	0.827063
dfp	flavoprotein affecting synthesis of DNA and pantothenate metabolism	-0.038281	0.936453	-0.379492	0.943433	-0.316355	0.677859
dgoA	2-oxo-3-deoxygalactonate 6-phosphate aldolase and galactonate dehydratase	-0.305182	0.891666	-0.194125	0.995397	0.87913	0.805796
dgoK	2-oxo-3-deoxygalactonate kinase	-0.375289	0.876697	0.0575561	1.04197	0.483354	0.878255
dgoT	D-galactonate transport	-0.495953	0.849382	0.0744806	1.04351	0.729742	0.859023
dgt	deoxyguanosine triphosphate triphosphohydrolase	0.189042	0.946594	0.0208502	1.03779	0.332286	0.859185
dicA	regulator of dicB	-0.415945	0.867669	-0.157376	1.00438	-0.0612051	0.75607
dicB	inhibition of cell division	-0.634919	0.816771	0.218234	1.04522	0.446269	0.875301
dicC	regulator of dicB	0.760665	0.740423	0.183518	1.04685	1.52949	0.25426
dinD	DNA-damage-inducible protein	1.83689	0.0128538	0.646725	0.880352	0.738581	0.85684
dinF	DNA-damage-inducible protein F	1.13029	0.412399	0.354389	1.02385	1.85348	0.0521024
dinG	probably ATP-dependent helicase	-0.190917	0.913759	-0.00468565	1.03427	-0.40427	0.651783
dinP	damage-inducible protein P; putative tRNA synthetase	3.29696	4.58753e-24	1.40458	0.139216	0.883661	0.803621
div	cell division protein	-0.0659113	0.933086	-0.113318	1.01435	1.02087	0.721877
dksA	dnaK suppressor protein	0.276139	0.939743	-0.0890112	1.01942	-0.0657955	0.754667
dld	D-lactate dehydrogenase	0.150713	0.94748	1.4754	0.0965021	-1.19417	0.466625
dmsA	anaerobic dimethyl sulfoxide reductase subunit A	-0.121411	0.925265	-0.567979	0.884881	0.496488	0.878992
dmsB	anaerobic dimethyl sulfoxide reductase subunit B	-0.207962	0.910689	-0.427223	0.92889	0.113398	0.807455
dmsC	anaerobic dimethyl sulfoxide reductase subunit C	0.0839529	0.946284	-0.170455	1.00125	0.680395	0.869119
dnaA	DNA biosynthesis; initiation of chromosome replication; can be transcription regulator	-0.217943	0.90885	-0.430055	0.928018	-0.22857	0.704557
dnaB	replicative DNA helicase; part of primosome	-0.0291379	0.937484	-0.482161	0.911845	-0.302558	0.682019
dnaC	chromosome replication; initiation and chain elongation	0.348023	0.928414	-0.31756	0.961755	0.783074	0.844055
dnaE	DNA polymerase III	0.0756258	0.945909	-0.176835	0.999695	0.0703902	0.795297
dnaG	DNA biosynthesis; DNA primase	-0.419784	0.866806	-0.275682	0.973672	-0.212082	0.709621
dnaJ	chaperone with DnaK; heat shock protein	0.485589	0.890269	-0.163727	1.00287	-1.13284	0.477658
dnaK	chaperone Hsp70; DNA biosynthesis; autoregulated heat shock proteins	-0.0336336	0.936982	0.0360182	1.03965	-1.75586	0.38694
dnaQ	DNA polymerase III	0.341621	0.929648	0.427862	1.00113	-0.374869	0.660414
dnaT	DNA biosynthesis; primosomal protein i	-0.186296	0.914576	-0.228806	0.98643	-0.919727	0.520209
dnaX	DNA polymerase III	-0.495239	0.849547	0.0305396	1.039	1.14556	0.62277
dniR	transcriptional regulator for nitrite reductase (cytochrome c552)	-0.618133	0.820731	-0.999449	0.754804	-2.10177	0.353035
dppA	dipeptide transport protein	0.827867	0.689	0.293551	1.03653	-1.80739	0.381271
dppB	dipeptide transport system permease protein 1	0.936185	0.596176	1.04945	0.478984	0.442737	0.874955
dppC	dipeptide transport system permease protein 2	-0.138816	0.922549	0.0869708	1.04448	-1.08379	0.486861
dppD	putative ATP-binding component of dipeptide transport system	-0.0256825	0.937862	0.947564	0.593581	-0.565511	0.606376
dps	global regulator	0.268871	0.94059	0.0361061	1.03966	-0.47059	0.632689
dsbA	protein disulfide isomerase I	0.726663	0.764359	-0.180537	0.998785	0.319096	0.856732
dsbC	protein disulfide isomerase II	-0.305955	0.891506	-0.168934	1.00162	-0.216635	0.708221
dsbD	thiol:disulfide interchange protein; copper tolerance	-0.0695562	0.932614	-0.345558	0.953563	-0.289671	0.685917
dsbE	disulfide oxidoreductase (in biogenesis of cytochrome c?	0.676628	0.796877	-0.0484327	1.02714	-0.546773	0.61147
dsbG	thiol:disulfide interchange protein	0.301311	0.936395	-0.0385797	1.02886	0.486244	0.878431
dsdA	D-serine dehydratase (deaminase)	0.200856	0.946071	-0.0167522	1.03243	0.0259766	0.782334
dsdC	D-serine dehydratase (deaminase) transcriptional activator	0.0566873	0.944885	-0.139423	1.00856	0.510265	0.879582
dsdX	transport system permease (serine?)	0.625608	0.826613	-0.0885004	1.01953	1.17168	0.599502
dsrB	orf	0.373136	0.923129	0.769391	0.777647	-1.07953	0.487677
dut	deoxyuridinetriphosphatase	0.196377	0.946284	-0.739504	0.831254	-0.156705	0.726688
dxs	1-deoxyxylulose-5-phosphate synthase; flavoprotein	-0.304361	0.891836	0.427483	1.00126	0.617111	0.877151
eaeH	attaching and effacing protein	0.254899	0.942073	1.30896	0.212475	2.2095	0.00196928
ebgA	evolved beta-D-galactosidase	0.539852	0.868697	0.0147325	1.03699	1.56242	0.225832
ebgC	evolved beta-D-galactosidase	-0.662559	0.810252	-0.0956955	1.01806	0.40686	0.870848
ebgR	regulator of ebg operon	-0.618126	0.820733	-0.129496	1.0108	-0.0410628	0.762208
eco	ecotin	0.489107	0.888987	1.0416	0.48784	-0.249745	0.698072
ecpD	putative fimbrial chaperone protein	0.183771	0.946789	0.092523	1.04487	0.536009	0.880163
eda	2-keto-3-deoxygluconate 6-phosphate aldolase and 2-keto-4-hydroxyglutarate aldolase	0.0304707	0.943086	-0.281483	0.972048	-0.314605	0.678386
edd	6-phosphogluconate dehydratase	0.446613	0.903421	0.628672	0.893412	1.96096	0.0238674
efp	elongation factor P (EF-P)	-0.280538	0.896704	-0.481901	0.911926	-0.498585	0.624799
elaA	orf	0.890616	0.636541	0.0859625	1.04441	1.25855	0.517513
elaB	orf	-0.164387	0.918353	-0.422086	0.930469	-1.58752	0.407192
elaC	orf	-0.417316	0.867361	-0.0773704	1.02174	0.416331	0.872035
emrA	multidrug resistance secretion protein	-0.669303	0.808662	-0.341533	0.95475	0.252999	0.842942
emrB	multidrug resistance; probably membrane translocase	0.611562	0.834184	-0.011775	1.0332	1.73891	0.102572
emrD	2-module integral membrane pump; multidrug resistance	-0.377861	0.876132	-0.289118	0.969897	-0.546381	0.611577
emrE	methylviologen resistance	-0.289253	0.894937	0.434199	0.998765	1.31156	0.465145
emrK	multidrug resistance protein K	-0.51793	0.844272	-0.255413	0.979271	0.720362	0.861213
emrR	regulator of plasmid mcrB operon (microcin B17 synthesis)	0.553526	0.862648	-0.174	1.00039	0.560533	0.880054
endA	DNA-specific endonuclease I	-0.451998	0.8595	-0.221557	0.98834	0.67242	0.870427
eno	enolase	0.236326	0.943753	-0.581523	0.880613	-1.6414	0.40041
entA	2	-0.497927	0.848924	0.163315	1.04716	0.67112	0.870632
entB	2	0.836083	0.682361	-0.241709	0.982987	0.326432	0.85811
entC	isochorismate hydroxymutase 2	1.22507	0.323346	0.0117011	1.03659	0.529052	0.880074
entD	enterochelin synthetase	0.493017	0.887543	0.00195015	1.03523	0.404147	0.870495
entE	2	0.0747721	0.945868	0.0469677	1.04088	0.781384	0.844597
entF	ATP-dependent serine activating enzyme (may be part of enterobactin synthase as component F)	0.49756	0.88584	-0.117894	1.01336	0.849281	0.819283
envR	putative transcriptional regulator	-0.377825	0.87614	0.213673	1.04551	1.14053	0.627169
envY	envelope protein; thermoregulation of porin biosynthesis	-0.228734	0.90683	0.177068	1.047	1.24335	0.53227
envZ	protein histidine kinase/phosphatase sensor for OmpR	-0.0757886	0.931793	0.4226	1.00304	0.665357	0.871512
era	GTP-binding protein	-0.392393	0.872925	-0.24192	0.98293	0.352781	0.862776
erfK	orf	0.292797	0.9376	0.822044	0.726811	-1.34274	0.441978
eutB	ethanolamine ammonia-lyase	0.020993	0.942331	-0.49309	0.908427	-0.275746	0.690144
eutC	ethanolamine ammonia-lyase	-0.344771	0.883317	-0.162683	1.00312	0.00643261	0.776526
eutE	ethanolamine utilization; similar to acetaldehyde dehydrogenase	-0.548537	0.837114	0.117599	1.04626	0.828824	0.827687
eutG	ethanolamine utilization; homolog of Salmonella enzyme	-0.505121	0.847254	0.295736	1.03616	0.869966	0.810091
eutH	ethanolamine utilization; homolog of Salmonella putative transport protein	-0.519272	0.843959	0.186614	1.04676	0.220041	0.835245
eutI	ethanolamine utilization; homolog of Salmonella acetyl/butyryl P transferase	-0.62878	0.818219	-0.0201434	1.0319	0.746062	0.854901
eutJ	ethanolamine utilization; homolog of Salmonella gene	-0.362694	0.879447	0.257929	1.04155	1.02547	0.718615
evgA	putative positive transcription regulator (sensor EvgS)	0.86125	0.661582	-0.178365	0.99932	1.34335	0.433367
evgS	putative sensor for regulator EvgA	-0.560487	0.834309	-0.0555741	1.02585	-0.297929	0.683417
exbB	uptake of enterochelin; tonB-dependent uptake of B colicins	-0.674688	0.807394	-0.0351691	1.02944	-0.652155	0.5835
exbD	uptake of enterochelin; tonB-dependent uptake of B colicins	-0.576347	0.83058	-0.382398	0.942557	0.223659	0.836114
exo	5'-3' exonuclease	-0.424958	0.865639	0.279536	1.03871	0.551264	0.880173
exuR	negative regulator of exu regulon	-0.13476	0.923192	-0.0676419	1.02361	0.102671	0.804464
exuT	transport of hexuronates	-0.470269	0.855313	0.061325	1.04233	0.415612	0.871947
fabA	beta-hydroxydecanoyl thioester dehydrase	-0.22999	0.906593	-0.135857	1.00937	0.0504886	0.789533
fabB	3-oxoacyl-[acyl-carrier-protein] synthase I	-0.113339	0.926484	-0.130783	1.01051	-1.42915	0.428916
fabF	3-oxoacyl-[acyl-carrier-protein] synthase II	0.0603608	0.945102	-0.35743	0.950042	-0.170749	0.722355
fabG	3-oxoacyl-[acyl-carrier-protein] reductase	0.287354	0.938331	-1.09955	0.727695	-1.14595	0.475256
fabH	3-oxoacyl-[acyl-carrier-protein] synthase III; acetylCoA ACP transacylase	-0.355296	0.881051	-0.22444	0.987583	-0.556101	0.608927
fabI	enoyl-[acyl-carrier-protein] reductase (NADH)	-0.0543495	0.93454	-0.00214653	1.03464	-0.687163	0.574582
fabZ	(3R)-hydroxymyristol acyl carrier protein dehydratase	-0.177252	0.916154	-0.786498	0.816885	-0.501489	0.623986
fadA	thiolase I; 3-ketoacyl-CoA thiolase; acetyl-CoA transferase	-0.117018	0.925931	0.166073	1.04714	0.86672	0.81158
fadB	4-enzyme protein: 3-hydroxyacyl-CoA dehydrogenase; 3-hydroxybutyryl-CoA epimerase; delta(3)-cis-delt	-0.275422	0.897733	0.85873	0.689392	-0.0180013	0.769192
fadD	acyl-CoA synthetase	-0.578941	0.82997	-0.766782	0.822889	0.153257	0.818288
fadL	transport of long-chain fatty acids; sensitivity to phage T2	0.395114	0.91791	-0.198264	0.99435	1.05668	0.695652
fadR	negative regulator for fad regulon	0.72585	0.764914	-0.0928611	1.01864	1.20079	0.572739
farR	transcriptional regulator of succinylCoA synthetase operon	-0.0627927	0.933484	0.871238	0.676306	0.55007	0.880181
fba	fructose-bisphosphate aldolase	-0.073254	0.932129	-0.0632766	1.02443	-1.33424	0.443312
fbp	fructose-bisphosphatase	0.0589613	0.94502	-0.011632	1.03322	-0.560998	0.607598
fdhD	affects formate dehydrogenase-N	0.329741	0.931819	0.035177	1.03955	0.80951	0.835003
fdhE	affects formate dehydrogenase-N	0.282629	0.938941	-0.0691267	1.02333	0.440421	0.874722
fdhF	selenopolypeptide subunit of formate dehydrogenase H	-0.433466	0.863716	-0.365317	0.947689	0.252159	0.842752
fdnH	formate dehydrogenase-N	-0.310835	0.890492	-0.184191	0.997881	0.357561	0.863574
fdoG	formate dehydrogenase-O	-0.351508	0.881869	-0.0181791	1.03221	-0.566006	0.606242
fdoH	formate dehydrogenase-O	0.586233	0.847164	0.119168	1.04632	0.155665	0.818927
fdoI	formate dehydrogenase	-0.308439	0.89099	-0.188884	0.996712	-0.337744	0.671444
fdrA	involved in protein transport; multicopy suppressor of dominant negative ftsH mutants	-0.555114	0.835571	0.318185	1.03203	1.2638	0.512378
fdx	[2FE-2S] ferredoxin	0.155011	0.947441	0.0243002	1.03823	0.142992	0.815543
feaB	phenylacetaldehyde dehydrogenase	-0.433275	0.863759	0.0471241	1.04089	0.686341	0.868087
feaR	regulatory protein for 2-phenylethylamine catabolism	-0.264385	0.899933	-0.171495	1.001	-0.0901699	0.747194
fecA	outer membrane receptor; citrate-dependent iron transport	-0.595284	0.82612	-0.0537491	1.02618	0.416283	0.872029
fecB	citrate-dependent iron transport	0.628315	0.825123	-0.102506	1.01665	-0.497746	0.625034
fecC	citrate-dependent iron(III) transport protein	0.614134	0.832818	0.968106	0.570685	1.75015	0.0965879
fecD	citrate-dependent iron transport	0.620935	0.829161	0.393861	1.01269	0.364605	0.864721
fecE	ATP-binding component of citrate-dependent iron(III) transport protein	-0.36892	0.87809	0.58653	0.92174	0.441494	0.874831
fecI	probable RNA polymerase sigma factor	-0.13234	0.923573	0.271364	1.03986	0.545528	0.880199
fecR	regulator for fec operon	0.101752	0.946923	-0.00087031	1.03482	0.976865	0.751405
feoA	ferrous iron transport protein A	0.036864	0.943564	0.398021	1.01138	0.544063	0.8802
feoB	ferrous iron transport protein B	-0.486418	0.851589	-0.00291834	1.03453	0.270242	0.846764
fepA	outer membrane receptor for ferric enterobactin (enterochelin) and colicins B and D	0.29946	0.936663	-0.252999	0.97993	0.280058	0.848873
fepB	ferric enterobactin (enterochelin) binding protein; periplasmic component	-0.110498	0.926906	0.270767	1.03994	0.453387	0.875964
fepC	ATP-binding component of ferric enterobactin transport	-0.308817	0.890912	-0.204449	0.992774	1.03642	0.710724
fepD	ferric enterobactin (enterochelin) transport	1.18721	0.358376	0.0226495	1.03802	0.89225	0.799405
fepE	ferric enterobactin (enterochelin) transport	-0.337525	0.884867	-0.221273	0.988415	0.20013	0.830367
fepG	ferric enterobactin transport protein	-0.342917	0.883715	-0.328864	0.958467	0.290907	0.851143
fes	enterochelin esterase	0.754467	0.744894	-0.273619	0.974247	0.113158	0.807389
ffh	GTP-binding export factor binds to signal sequence	0.797349	0.713005	-0.517332	0.900824	-0.406671	0.651082
fhiA	flagellar biosynthesis	0.799526	0.711328	0.450556	0.992368	0.567344	0.879904
fhlA	formate hydrogen-lyase transcriptional activator for fdhF	-0.162246	0.918713	0.0979711	1.04522	0.279998	0.84886
fhuA	outer membrane protein receptor for ferrichrome	-0.355471	0.881013	0.0647045	1.04265	0.254823	0.843353
fhuB	hydroxamate-dependent iron uptake	-0.118106	0.925767	0.644736	0.881818	0.996234	0.738785
fhuC	ATP-binding component of hydroxymate-dependent iron transport	-0.377999	0.876102	0.304822	1.03458	0.931859	0.778395
fhuD	hydroxamate-dependent iron uptake	-0.463296	0.856914	-0.154889	1.00497	0.126219	0.81099
fhuE	outer membrane receptor for ferric iron uptake	0.677125	0.79657	0.889911	0.656493	2.40383	0.000114953
fhuF	orf	-0.573526	0.831244	-0.212412	0.990724	0.595238	0.878728
fic	induced in stationary phase	-0.420601	0.866622	-0.290718	0.969444	-0.534602	0.614805
fimA	major type 1 subunit fimbrin (pilin)	-0.129744	0.923979	-0.161394	1.00343	0.228207	0.837198
fimB	recombinase involved in phase variation; regulator for fimA	-0.116	0.926085	-0.110311	1.015	0.37256	0.865974
fimC	periplasmic chaperone	-0.328618	0.886759	-0.11233	1.01456	0.0558347	0.791089
fimD	outer membrane protein; export and assembly of type 1 fimbriae	-0.646527	0.814032	-0.179921	0.998937	0.876041	0.807259
fimE	recombinase involved in phase variation; regulator for fimA	0.458979	0.899456	-0.0561102	1.02576	-0.441633	0.640959
fimF	fimbrial morphology	-0.627723	0.818469	-0.0131314	1.03299	0.00876038	0.77722
fimG	fimbrial morphology	-0.444757	0.861151	-0.0711127	1.02295	1.0764	0.680404
fimH	minor fimbrial subunit	-0.668378	0.80888	-0.0318561	1.02999	0.363564	0.864553
fimI	fimbrial protein	0.35158	0.927709	-0.269236	0.975465	1.21635	0.558113
fimZ	fimbrial Z protein; probable signal transducer	-0.311184	0.890419	0.623151	0.897296	1.33801	0.438713
fis	site-specific DNA inversion stimulation factor; DNA-binding protein; a trans activator for transcrip	-0.273335	0.898152	-0.324725	0.959674	0.91664	0.786773
fixA	probable flavoprotein subunit	-0.187549	0.914355	0.0017048	1.03519	0.704852	0.864553
fixB	probable flavoprotein subunit	1.83738	0.0128	1.03875	0.491058	1.78965	0.0773686
fixC	flavoprotein; electron transport	-0.351675	0.881833	-0.121396	1.01259	0.215842	0.83423
fixX	putative ferredoxin	1.94248	0.00474464	1.00937	0.524259	2.39611	0.000131067
fklB	FKBP-type 22KD peptidyl-prolyl cis-trans isomerase (rotamase)	-0.0999873	0.928441	-0.501548	0.905777	0.185308	0.826633
fkpA	FKBP-type peptidyl-prolyl cis-trans isomerase (rotamase)	-0.589136	0.827569	-0.171002	1.00112	0.142372	0.815377
fldA	flavodoxin 1	0.245917	0.942926	-0.0425375	1.02817	-0.394083	0.654763
fldB	flavodoxin 2	-0.207707	0.910735	-0.0562824	1.02572	0.420282	0.872508
flgA	flagellar biosynthesis; assembly of basal-body periplasmic P ring	-0.429218	0.864677	-0.201598	0.993502	0.250338	0.842339
flgB	flagellar biosynthesis	-0.441336	0.86193	0.0764262	1.04367	0.486657	0.878456
flgC	flagellar biosynthesis	-0.0439792	0.93579	0.843807	0.704794	1.92519	0.0314846
flgD	flagellar biosynthesis	-0.546012	0.837706	-0.0354568	1.02939	0.329344	0.858647
flgE	flagellar biosynthesis	0.103653	0.946978	0.729329	0.813756	2.09406	0.00718092
flgF	flagellar biosynthesis	-0.561348	0.834107	-0.194816	0.995222	0.227444	0.837016
flgG	flagellar biosynthesis	0.493446	0.887384	0.634207	0.889466	2.04824	0.0112135
flgH	flagellar biosynthesis	-0.414372	0.868022	-0.111529	1.01473	0.405013	0.870609
flgI	homolog of Salmonella P-ring of flagella basal body	-0.392041	0.873003	0.540596	0.949137	1.22472	0.550155
flgJ	flagellar biosynthesis	-0.201305	0.911899	-0.0985432	1.01747	-0.0453678	0.760899
flgK	flagellar biosynthesis	-0.277721	0.897272	0.741764	0.802801	1.48103	0.298458
flgL	flagellar biosynthesis; hook-filament junction protein	-0.458792	0.857946	0.147892	1.0471	0.130353	0.81212
flgM	anti-FliA (anti-sigma) factor; also known as RflB protein	-0.399091	0.871437	-0.0486015	1.02711	0.256884	0.843816
flgN	protein of flagellar biosynthesis	0.850367	0.670648	-0.176714	0.999725	0.204847	0.831537
flhB	putative part of export apparatus for flagellar proteins	-0.62031	0.820218	-0.112226	1.01459	0.209015	0.832563
flhC	regulator of flagellar biosynthesis acting on class 2 operons; transcription initiation factor	-0.192312	0.913511	0.502034	0.969335	0.894064	0.798499
flhD	regulator of flagellar biosynthesis	-0.381156	0.875408	0.210364	1.04571	0.395149	0.869284
flhE	flagellar protein	-0.402382	0.870704	-0.351368	0.951843	-0.40188	0.652481
fliA	flagellar biosynthesis; alternative sigma factor 28; regulation of flagellar operons	-0.0674187	0.932891	0.521415	0.959502	1.59457	0.199535
fliC	flagellar biosynthesis; flagellin	-0.135906	0.923011	0.389891	1.01392	1.08556	0.673131
fliD	flagellar biosynthesis; filament capping protein; enables filament assembly	0.847328	0.673158	0.117579	1.04626	1.7357	0.104322
fliE	flagellar biosynthesis; basal-body component	0.311511	0.934852	0.52688	0.956613	-0.332673	0.672961
fliF	flagellar biosynthesis; basal-body MS(membrane and supramembrane)-ring and collar protein	1.27726	0.276864	1.05658	0.47095	-0.706996	0.569615
fliG	flagellar biosynthesis	0.165289	0.947286	0.71163	0.828942	-0.534416	0.614856
fliI	flagellum-specific ATP synthase	-0.121974	0.925179	0.937309	0.604933	1.85138	0.0528238
fliJ	flagellar fliJ protein	0.300048	0.936578	2.2329	1.64225e-05	1.52203	0.2609
fliK	flagellar hook-length control protein	0.359333	0.926122	2.26048	9.31395e-06	0.0940594	0.802042
fliL	flagellar biosynthesis	0.160472	0.947369	1.37896	0.157117	0.574425	0.879692
fliM	flagellar biosynthesis	0.0623675	0.945217	-0.110497	1.01496	0.781526	0.844552
fliN	flagellar biosynthesis	0.548206	0.865031	0.869443	0.678193	-0.249206	0.698237
fliO	flagellar biosynthesis	-0.638946	0.815821	-0.29052	0.9695	-0.398971	0.653331
fliQ	flagellar biosynthesis	1.24426	0.305986	-0.37877	0.943651	1.63271	0.170418
fliS	flagellar biosynthesis; repressor of class 3a and 3b operons (RflA activity)	-0.590024	0.827359	0.197791	1.04635	0.459281	0.87648
fliT	flagellar biosynthesis; repressor of class 3a and 3b operons (RflA activity)	0.618124	0.83068	0.465486	0.986145	1.56392	0.22457
fliY	putative periplasmic binding transport protein	0.253073	0.942253	0.732405	0.811068	-0.0391759	0.762782
fliZ	orf	-0.583574	0.828879	0.249769	1.04247	0.617819	0.87709
flu	outer membrane fluffing protein	0.803187	0.708495	1.0095	0.524116	-0.0622232	0.755759
flxA	orf	-0.575718	0.830728	-0.168805	1.00165	-0.340965	0.670482
fmt	10-formyltetrahydrofolate:L-methionyl-tRNA(fMet) N-formyltransferase	-0.2399	0.904706	-0.203668	0.992974	-0.267266	0.692725
fnr	transcriptional regulation of aerobic	0.101984	0.94693	-0.0403758	1.02855	-0.486061	0.628316
focA	probable formate transporter (formate channel 1)	-0.0999448	0.928447	-0.261431	0.977621	-0.336621	0.67178
focB	probable formate transporter (formate channel 2)	-0.107471	0.927353	0.0085475	1.03616	1.151	0.61799
folA	dihydrofolate reductase type I; trimethoprim resistance	-0.260704	0.90066	0.911769	0.63292	1.00097	0.735606
folC	dihydrofolate:folylpolyglutamate synthetase; dihydrofolate synthetase	0.386761	0.91996	0.159283	1.04717	1.37431	0.402405
folD	5	0.124622	0.947409	-0.72319	0.836286	-0.401846	0.652491
folE	GTP cyclohydrolase I	0.00237779	0.940695	1.34574	0.182243	0.559149	0.880077
folK	7	-0.00954525	0.939544	0.0883481	1.04458	0.629336	0.876009
folP	7	-0.205118	0.911207	-0.340176	0.95515	-0.464525	0.634412
folX	D-erythro-7	-0.0781313	0.93148	0.283665	1.03809	-0.0814147	0.749882
fpr	ferredoxin-NADP reductase	0.126504	0.947431	-0.115921	1.01379	0.151852	0.817915
frdA	fumarate reductase	0.227759	0.944418	-0.599992	0.874794	-1.39463	0.434027
frdB	fumarate reductase	-0.222244	0.908049	-0.506121	0.904343	-0.673959	0.577924
frdC	fumarate reductase	0.278042	0.939512	-1.00338	0.753713	-0.705098	0.570087
frdD	fumarate reductase	-0.320384	0.888495	-0.112717	1.01448	-0.0815254	0.749848
frr	ribosome releasing factor	0.188615	0.946611	-0.0214015	1.0317	-0.683034	0.575624
fruA	PTS system	0.0536849	0.944701	-0.0249216	1.03113	-0.846671	0.536377
fruB	PTS system	0.45917	0.899394	1.4604	0.104716	0.839776	0.823272
fruK	fructose-1-phosphate kinase	0.314529	0.934374	0.188246	1.04671	-0.72536	0.56507
fruL	fruR leader peptide	-0.710301	0.799019	0.0504576	1.04125	-0.325252	0.675186
fruR	transcriptional repressor of fru operon and others	0.237987	0.943616	0.907328	0.63774	0.803662	0.837101
frvA	PTS system	-0.315827	0.88945	0.109216	1.04586	-0.196744	0.714341
frvB	PTS system	-0.561476	0.834077	-0.0531908	1.02629	0.319264	0.856764
frvR	putative frv operon regulatory protein	-0.485136	0.851885	0.137661	1.04692	0.0801473	0.798093
frvX	frv operon protein	-0.451199	0.859683	-0.230888	0.985879	0.58845	0.879099
frwB	PTS system fructose-like IIB component 1	-0.298119	0.893123	0.0852117	1.04436	0.835441	0.825043
frwC	PTS system	-0.104959	0.927721	0.0738397	1.04346	0.538529	0.880182
frwD	PTS system fructose-like IIB component 2	-0.34785	0.882656	0.214748	1.04544	-0.20776	0.71095
ftn	cytoplasmic ferritin (an iron storage protein)	1.11415	0.427887	-0.255858	0.97915	-0.443213	0.640505
ftsA	ATP-binding cell division protein	1.19797	0.34833	-0.0829217	1.02064	-0.738117	0.561943
ftsI	septum formation; penicillin-binding protein 3; peptidoglycan synthetase	0.818738	0.696291	-0.0526196	1.02639	-0.133913	0.733721
ftsJ	cell division protein	0.264198	0.941108	-0.110027	1.01506	-0.707391	0.569516
ftsK	cell division protein	-0.117095	0.92592	0.133445	1.04681	0.140636	0.814909
ftsL	cell division protein; ingrowth of wall at septum	-0.410154	0.868968	-0.80448	0.81144	-0.995448	0.504318
ftsN	essential cell division protein	-0.259327	0.900931	-0.250227	0.980684	-1.19124	0.467141
ftsQ	cell division protein; ingrowth of wall at septum	-0.000144741	0.940458	-0.283569	0.971462	-0.628569	0.589615
ftsW	cell division; membrane protein involved in shape determination	0.134282	0.947497	0.235986	1.04382	-0.156193	0.726846
ftsX	cell division membrane protein	0.892941	0.634525	-0.127636	1.01122	0.828888	0.827662
ftsY	cell division membrane protein	0.625892	0.826457	-0.100376	1.01709	-0.119046	0.738306
ftsZ	cell division; forms circumferential ring; tubulin-like GTP-binding protein and GTPase	-0.0198558	0.938485	-0.265489	0.976502	-1.14729	0.475011
fucA	L-fuculose-1-phosphate aldolase	-0.481748	0.852668	0.581379	0.924994	1.51934	0.263307
fucI	L-fucose isomerase	-0.446459	0.860764	0.377198	1.01769	0.687829	0.86782
fucK	L-fuculokinase	-0.292767	0.89422	0.130014	1.04672	1.37531	0.401406
fucO	L-1	-0.540097	0.839092	0.237042	1.04373	-0.025682	0.766872
fucP	fucose permease	-0.216199	0.909173	0.28672	1.03762	0.598764	0.878514
fucR	positive regulator of the fuc operon	0.0534043	0.944683	-0.0385821	1.02886	-0.14714	0.72964
fucU	protein of fucose operon	0.451822	0.901774	0.118502	1.0463	0.115989	0.808173
fumA	fumarase A = fumarate hydratase Class I; aerobic isozyme	0.602602	0.838875	1.262	0.254527	0.136644	0.81383
fumB	fumarase B= fumarate hydratase Class I; anaerobic isozyme	-0.363421	0.879289	-0.825384	0.805153	0.296372	0.852262
fumC	fumarase C= fumarate hydratase Class II; isozyme	-0.133547	0.923383	-0.0437761	1.02796	0.20606	0.831836
fur	negative regulator	-0.226343	0.90728	-0.0808437	1.02106	-0.824795	0.54138
fusA	GTP-binding protein chain elongation factor EF-G	0.121767	0.947369	-0.146677	1.00689	-0.347059	0.668664
gabD	succinate-semialdehyde dehydrogenase	-0.673551	0.807661	-0.065692	1.02398	-1.06943	0.489621
gabP	transport permease protein of gamma-aminobutyrate	-0.669294	0.808665	0.0144117	1.03695	-0.133526	0.733841
gabT	4-aminobutyrate aminotransferase activity	0.697115	0.783959	-0.0490718	1.02702	-0.144944	0.730318
gadA	glutamate decarboxylase isozyme	0.174767	0.947067	-0.243937	0.982387	-0.403965	0.651872
gadB	glutamate decarboxylase isozyme	-0.160173	0.91906	-0.241134	0.983141	-0.424806	0.645813
galE	UDP-galactose-4-epimerase	1.29565	0.261111	0.348488	1.02532	1.41913	0.357976
galF	homolog of Salmonella UTP--glucose-1-P uridyltransferase	-0.410774	0.868829	-0.403909	0.936031	0.0545868	0.790726
galK	galactokinase	1.44164	0.151159	0.600921	0.912409	1.41836	0.358734
galM	galactose-1-epimerase (mutarotase)	-0.184065	0.914968	0.112735	1.04604	-0.655646	0.582602
galP	galactose-proton symport of transport system	-0.0963373	0.928963	-0.143197	1.00769	0.619114	0.876977
galR	repressor of galETK operon	0.20361	0.945932	-0.214816	0.9901	0.455725	0.876172
galS	mgl repressor	0.17976	0.946921	2.23511	1.57083e-05	0.61653	0.877201
galT	galactose-1-phosphate uridylyltransferase	-0.361117	0.87979	-0.00446811	1.0343	0.150467	0.817546
galU	glucose-1-phosphate uridylyltransferase	-0.179526	0.91576	-0.26352	0.977046	-0.436738	0.642367
gapA	glyceraldehyde-3-phosphate dehydrogenase A	0.0323367	0.943228	-1.3135	0.67472	-0.996958	0.50401
gapC_1	glyceraldehyde 3-phosphate dehydrogenase C	-0.483455	0.852274	-0.289079	0.969908	0.129439	0.81187
gapC_2	glyceraldehyde-3-phosphate dehydrogenase (second fragment)	-0.321043	0.888356	0.0745967	1.04352	0.258267	0.844126
gatA	galactitol-specific enzyme IIA of phosphotransferase system	-0.231443	0.906318	0.0165205	1.03723	-0.637572	0.587271
gatB	galactitol-specific enzyme IIB of phosphotransferase system	0.0573411	0.944924	-0.270071	0.975234	-0.861173	0.533102
gatC	PTS system galactitol-specific enzyme IIC	-0.127099	0.92439	0.070365	1.04316	-0.755092	0.557823
gatR_1	split galactitol utilization operon repressor	-0.233394	0.905947	-0.11773	1.0134	0.932179	0.778215
gatY	tagatose-bisphosphate aldolase 1	0.510148	0.880983	0.0270775	1.03858	-0.444517	0.640131
gatZ	putative tagatose 6-phosphate kinase 1	-0.172926	0.9169	-0.0338953	1.02965	-0.622368	0.591236
gcd	glucose dehydrogenase	-0.346741	0.882894	0.374331	1.01851	0.616968	0.877163
gcl	glyoxylate carboligase	-0.153189	0.920219	-0.0928505	1.01864	0.135226	0.813445
gcpE	orf	0.0242093	0.942593	-0.510884	0.902848	-0.929965	0.518009
gcvA	positive regulator of gcv operon	0.539745	0.868743	0.270629	1.03996	0.855707	0.816502
gcvH	in glycine cleavage complex	-0.0256783	0.937862	-0.332892	0.957289	-1.53124	0.414598
gcvP	glycine decarboxylase	-0.024224	0.93802	-0.0849356	1.02024	-1.21532	0.46294
gcvR	transcriptional regulation of gcv operon	-0.276538	0.89751	-0.031132	1.03011	-0.251653	0.697489
gcvT	aminomethyltransferase (T protein; tetrahydrofolate-dependent) of glycine cleavage system	-0.111775	0.926717	-0.0637503	1.02434	-1.07789	0.487992
gdhA	NADP-specific glutamate dehydrogenase	-0.0520583	0.934821	-0.123557	1.01212	-0.0638176	0.755271
gef	Gef protein interferes with membrane function when in excess	1.95587	0.00412735	0.860763	0.687276	2.18523	0.00264142
ggt	gamma-glutamyltranspeptidase	-0.458091	0.858107	0.34042	1.02724	0.255244	0.843448
gidA	glucose-inhibited division; chromosome replication?	-0.189744	0.913967	-0.209099	0.991579	0.114804	0.807845
gidB	glucose-inhibited division; chromosome replication?	0.0347795	0.943411	-0.520353	0.899874	0.397546	0.869613
gip	glyoxylate-induced protein	-0.219109	0.908633	0.546177	0.946002	0.925443	0.781973
glcC	transcriptional activator for glc operon	-0.630279	0.817866	0.326641	1.03029	0.522107	0.879935
glcD	glycolate oxidase subunit D	-0.215353	0.90933	-0.000644335	1.03486	0.38276	0.867515
glcF	glycolate oxidase iron-sulfur subunit	-0.343689	0.883549	0.0011232	1.03511	0.781854	0.844447
glcG	orf	0.485715	0.890224	-1.21866	0.697355	-0.0215112	0.768132
gldA	glycerol dehydrogenase	-0.241709	0.904358	-0.0819793	1.02083	0.362857	0.864439
glf	UDP-galactopyranose mutase	-0.160601	0.918989	-0.8739	0.790745	-1.22528	0.461225
glgA	glycogen synthase	-0.168179	0.91771	0.285053	1.03788	-1.12666	0.478799
glgB	1	0.144838	0.94751	0.0606228	1.04227	-0.796795	0.547894
glgC	glucose-1-phosphate adenylyltransferase	0.0502077	0.94448	0.349088	1.02517	-0.587142	0.600559
glgP	glycogen phosphorylase	-0.0768646	0.93165	-0.0146506	1.03276	-0.616799	0.592698
glgS	glycogen biosynthesis	0.836939	0.681665	-0.0309264	1.03015	-0.436535	0.642426
glgX	part of glycogen operon	-0.155057	0.919911	-0.29703	0.967652	-1.20069	0.465482
glk	glucokinase	0.664267	0.804402	-0.53891	0.894037	-0.130987	0.734624
glmU	N-acetyl glucosamine-1-phosphate uridyltransferase	-0.285381	0.895724	-0.29411	0.968482	-0.427169	0.645129
glnA	glutamine synthetase	0.273058	0.940109	-0.5417	0.893159	0.0663753	0.79414
glnB	regulatory protein P-II for glutamine synthetase	-0.0146885	0.939023	-0.298721	0.96717	0.305971	0.854187
glnD	protein PII; uridylyltransferase acts on regulator of glnA	-0.172364	0.916996	0.429178	1.00064	0.637355	0.875155
glnE	adenylylating enzyme for glutamine synthetase	0.529582	0.873076	0.0469647	1.04088	0.270496	0.84682
glnG	response regulator for gln (sensor glnL) (nitrogen regulator I	-0.332902	0.88585	0.504115	0.96831	0.544847	0.8802
glnH	periplasmic glutamine-binding protein; permease	-0.0109433	0.939404	0.322149	1.03123	-1.66654	0.397344
glnK	nitrogen regulatory protein P-II 2	1.39598	0.182328	0.657765	0.872096	2.24769	0.00120929
glnL	histidine protein kinase sensor for GlnG regulator (nitrogen regulator II	0.89253	0.634881	-0.084971	1.02024	1.16264	0.607643
glnP	glutamine high-affinity transport system; membrane component	-0.122652	0.925075	0.751312	0.794233	-0.242609	0.700255
glnQ	ATP-binding component of glutamine high-affinity transport system	-0.223985	0.907723	0.220308	1.04507	0.205521	0.831703
glnS	glutamine tRNA synthetase	0.840805	0.678513	-0.236364	0.98442	0.105244	0.805185
gloA	lactoylglutathione lyase	-0.121982	0.925177	-0.0228505	1.03147	0.501077	0.879209
gloB	probable hydroxyacylglutathione hydrolase	0.80997	0.703205	1.84994	0.005064	0.144442	0.815933
glpA	sn-glycerol-3-phosphate dehydrogenase (anaerobic)	0.640061	0.818544	0.542374	0.948144	1.52528	0.257995
glpB	sn-glycerol-3-phosphate dehydrogenase (anaerobic)	-0.513434	0.84532	0.136626	1.0469	0.442782	0.874959
glpC	sn-glycerol-3-phosphate dehydrogenase (anaerobic)	0.892641	0.634785	0.0330061	1.0393	1.93058	0.0302312
glpD	sn-glycerol-3-phosphate dehydrogenase (aerobic)	-0.447377	0.860555	-0.122232	1.01241	0.614229	0.877393
glpE	protein of glp regulon	-0.466416	0.856198	-0.0193874	1.03202	0.400546	0.870018
glpF	facilitated diffusion of glycerol	0.0603581	0.945102	0.254379	1.04196	0.924011	0.782763
glpG	protein of glp regulon	0.52452	0.875184	-0.166485	1.00221	0.616585	0.877196
glpK	glycerol kinase	-0.0965029	0.92894	0.325489	1.03054	0.529533	0.880082
glpQ	glycerophosphodiester phosphodiesterase	0.865534	0.657981	0.108429	1.04582	1.27147	0.504861
glpR	repressor of the glp operon	-0.499012	0.848672	0.295955	1.03613	0.0312074	0.783879
glpT	sn-glycerol-3-phosphate permease	-0.593552	0.826528	-0.0800017	1.02122	0.666292	0.871373
glpX	unknown function in glycerol metabolism	-0.411234	0.868726	-0.277281	0.973225	0.235293	0.838868
gltA	citrate synthase	1.00565	0.531847	1.15979	0.357209	-0.382628	0.658127
gltB	glutamate synthase	0.278824	0.939416	-0.046866	1.02741	0.149739	0.817351
gltD	glutamate synthase	0.0683287	0.945543	-0.172837	1.00067	0.216189	0.834314
gltF	regulator of gltBDF operon	-0.362226	0.879548	-0.0379293	1.02897	0.702379	0.865053
gltJ	glutamate/aspartate transport system permease	-0.296336	0.893489	-0.0516902	1.02656	0.791925	0.841147
gltK	glutamate/aspartate transport system permease	-0.359965	0.880039	0.0602825	1.04223	0.0489902	0.789096
gltL	ATP-binding protein of glutamate/aspartate transport system	0.341642	0.929644	-0.149172	1.00631	0.522837	0.879952
gltP	glutamate-aspartate symport protein	0.886077	0.640465	-0.000959517	1.03481	0.335693	0.859801
gltS	glutamate transport	-0.182377	0.915263	0.0139796	1.03689	0.408457	0.871053
gltX	glutamate tRNA synthetase	0.46165	0.898575	-0.408333	0.934681	-0.575595	0.603656
glvB	PTS system	-0.217018	0.909022	-0.143821	1.00755	0.651383	0.873461
glvC	PTS system	0.191034	0.946515	-0.171177	1.00107	0.779305	0.845257
glvG	probable 6-phospho-beta-glucosidase	0.394005	0.918186	-0.40659	0.935213	0.549596	0.880184
glyA	serine hydroxymethyltransferase	0.443435	0.904409	-0.0167581	1.03243	-0.292897	0.68494
glyQ	glycine tRNA synthetase	0.388372	0.919571	-0.321543	0.9606	-0.0303696	0.765453
glyS	glycine tRNA synthetase	-0.179287	0.915802	0.140619	1.04698	0.0767633	0.797125
gmd	GDP-D-mannose dehydratase	-0.0415233	0.936078	-0.263575	0.977031	0.535393	0.880157
gmhA	phosphoheptose isomerase	0.776115	0.729073	-0.148222	1.00653	-1.28888	0.450584
gmk	guanylate kinase	-0.293353	0.8941	-0.568279	0.884786	-0.288145	0.68638
gnd	gluconate-6-phosphate dehydrogenase	0.676223	0.797127	-0.0566523	1.02566	-0.342299	0.670084
gntK	gluconokinase 2	0.0155031	0.94187	0.0299297	1.03893	0.570939	0.879804
gntP	gluconate transport system permease 3	-0.0748669	0.931916	0.508889	0.96593	-0.618313	0.5923
gntR	regulator of gluconate (gnt) operon	0.81784	0.697003	-0.175971	0.999907	1.15137	0.61766
gntT	high-affinity transport of gluconate / gluconate permease	-0.310599	0.890541	0.0481544	1.041	0.635191	0.875394
gntU_2	low-affinity gluconate transport permease protein	-0.204623	0.911297	-0.237594	0.984091	0.0503776	0.789501
goaG	4-aminobutyrate aminotransferase	-0.0793721	0.931313	0.165078	1.04715	1.03116	0.714542
gor	glutathione oxidoreductase	0.0341886	0.943367	0.240679	1.04339	-0.453299	0.637614
gpmA	phosphoglyceromutase 1	0.592923	0.84382	-0.117766	1.01339	-0.898076	0.524915
gpmB	phosphoglyceromutase 2	-0.253513	0.902071	0.189748	1.04666	0.666062	0.871407
gppA	guanosine pentaphosphatase; exopolyphosphatase	-0.189427	0.914023	-0.698685	0.843881	0.0981474	0.803194
gpsA	glycerol-3-phosphate dehydrogenase (NAD+)	0.178181	0.94697	-0.714944	0.838837	-0.675773	0.577463
gpt	guanine-hypoxanthine phosphoribosyltransferase	-0.299296	0.892881	-0.779851	0.818905	-0.166512	0.723662
greB	transcription elongation factor and transcript cleavage	-0.158059	0.919413	0.0443782	1.0406	0.671769	0.87053
grpE	phage lambda replication; host DNA synthesis; heat shock protein; protein repair	0.500217	0.884832	-0.415001	0.932642	-0.406644	0.65109
grxA	glutaredoxin1 redox coenzyme for glutathione-dependent ribonucleotide reductase	-0.180714	0.915553	-0.0256606	1.03101	0.231777	0.838042
grxB	glutaredoxin 2	0.254461	0.942117	-0.725272	0.835643	-1.88223	0.373446
grxC	glutaredoxin 3	0.200953	0.946066	-0.875324	0.790326	-0.74149	0.561121
gshA	gamma-glutamate-cysteine ligase	0.648013	0.813985	0.0279584	1.03869	0.136718	0.81385
gshB	glutathione synthetase	0.0891627	0.946494	-0.00851675	1.03369	0.558386	0.88009
gsp	glutathionylspermidine synthetase/amidase	-0.262276	0.90035	-0.30954	0.96407	0.20602	0.831826
gst	glutathionine S-transferase	-0.111306	0.926786	-0.206255	0.992311	-0.993051	0.504807
guaA	GMP synthetase (glutamine-hydrolyzing)	-0.107532	0.927344	-0.338958	0.955509	-0.459002	0.635986
guaB	IMP dehydrogenase	-0.160659	0.918979	-0.20464	0.992725	-0.320508	0.676611
guaC	GMP reductase	0.450762	0.902112	-0.268425	0.97569	0.129912	0.812
gutM	glucitol operon activator	-0.444075	0.861307	-0.204512	0.992758	0.509577	0.879557
gutQ	orf	-0.456469	0.858478	-0.260609	0.977847	0.336894	0.860016
gyrA	DNA gyrase	0.0241946	0.942592	-0.349814	0.952304	-0.463273	0.634769
gyrB	DNA gyrase subunit B	-0.143328	0.921826	-0.11454	1.01409	0.169583	0.822583
hcaA1	large terminal subunit of phenylpropionate dioxygenase	-0.299849	0.892767	-0.29026	0.969574	0.319534	0.856815
hcaA2	small terminal subunit of phenylpropionate dioxygenase	-0.375426	0.876667	0.0474455	1.04093	0.708395	0.863821
hcaC	ferredoxin subunit of phenylpropionate dioxygenase	0.283964	0.938771	-0.345739	0.953509	0.660971	0.872152
hcaD	ferredoxin reductase subunit of phenylpropionate dioxygenase	-0.329802	0.886508	-0.0229052	1.03146	0.151528	0.817828
hcaT	MFS (major facilitator superfamily) transporter	0.098762	0.946831	0.0388413	1.03998	0.866588	0.81164
hdeA	orf	0.813669	0.700299	0.0206009	1.03776	-0.415231	0.64859
hdeB	orf	0.730032	0.762053	0.0103892	1.03641	-0.392963	0.655091
hdeD	orf	0.661258	0.806203	0.3164	1.03239	-0.857174	0.534002
hdhA	NAD-dependent 7alpha-hydroxysteroid dehydrogenase	0.274146	0.939981	-0.585129	0.879476	-0.944544	0.514905
helD	DNA helicase IV	-0.176246	0.916328	0.0673413	1.04289	0.0437775	0.787572
hemA	enzyme in alternate path of synthesis of 5-aminolevulinate	-0.402702	0.870633	-0.111184	1.01481	-0.278775	0.689224
hemB	5-aminolevulinate dehydratase = porphobilinogen synthase	0.571307	0.854408	0.820535	0.728316	1.81907	0.0648604
hemC	porphobilinogen deaminase = hydroxymethylbilane synthase	-0.0632756	0.933423	-0.233793	0.985106	-0.527243	0.616832
hemD	uroporphyrinogen III synthase	-0.349533	0.882294	-0.175743	0.999962	-0.718324	0.566805
hemE	uroporphyrinogen decarboxylase	-0.265779	0.899657	-0.217979	0.989276	-0.352944	0.666912
hemG	protoporphyrin oxidase	-0.290399	0.894704	-0.490477	0.909245	-0.387782	0.656612
hemK	possible protoporphyrinogen oxidase	-0.485534	0.851793	-0.104688	1.01619	0.00466795	0.775999
hemL	glutamate-1-semialdehyde aminotransferase (aminomutase)	-0.00855743	0.939642	0.014185	1.03692	0.161067	0.820354
hemN	O2-independent coproporphyrinogen III oxidase	0.564169	0.857767	0.41958	1.00411	0.587161	0.879163
hemX	uroporphyrinogen III methylase	-0.308568	0.890963	-0.484666	0.911062	-0.302843	0.681933
hemY	a late step of protoheme IX synthesis	-0.39215	0.872979	-0.383923	0.942097	-0.253394	0.696957
hepA	probable ATP-dependent RNA helicase	-0.221843	0.908124	0.287564	1.03749	1.44765	0.330212
hflB	degrades sigma32	0.452048	0.901702	-0.183012	0.998173	-0.616168	0.592864
hflC	protease specific for phage lambda cII repressor	0.161985	0.947345	-0.857704	0.795525	-1.03237	0.496882
hflX	GTP - binding subunit of protease specific for phage lambda cII repressor	-0.128624	0.924153	-0.296921	0.967683	-0.554643	0.609324
hfq	host factor I for bacteriophage Q beta replication	0.157819	0.947407	-0.501916	0.905662	-0.817076	0.543164
hha	haemolysin expression modulating protein	-0.30274	0.892171	-0.0989134	1.0174	-0.0945663	0.745843
himA	integration host factor (IHF)	0.189323	0.946583	-0.613346	0.870591	-0.842117	0.537413
himD	integration host factor (IHF)	0.0648797	0.945357	-0.369056	0.94657	-1.5808	0.40806
hipA	persistence to inhibition of murein or DNA biosynthesis	-0.295276	0.893707	-0.154436	1.00508	0.150109	0.81745
hipB	persistence to inhibition of murein or DNA biosynthesis; regulatory protein	-0.224902	0.907551	0.445814	0.994268	0.879488	0.805625
hisA	N-(5'-phospho-L-ribosyl-formimino)-5-amino-1-(5'- phosphoribosyl)-4-imidazolecarboxamide isomerase	0.988645	0.547847	0.116968	1.04623	-0.863201	0.532646
hisB	imidazoleglycerolphosphate dehydratase and histidinol-phosphate phosphatase	0.636899	0.820334	0.195074	1.04646	-0.436581	0.642413
hisC	histidinol-phosphate aminotransferase	0.454979	0.90076	-0.2585	0.978426	-0.495421	0.625685
hisD	L-histidinal:NAD+ oxidoreductase; L-histidinol:NAD+ oxidoreductase	0.559572	0.859894	0.644476	0.882009	-0.740993	0.561242
hisF	imidazole glycerol phosphate synthase subunit in heterodimer with HisH = imidazole glycerol phsphate	1.1349	0.407981	-0.271528	0.974829	-0.324131	0.675522
hisG	ATP phosphoribosyltransferase	0.201206	0.946054	0.504972	0.967886	-0.131983	0.734317
hisH	glutamine amidotransferase subunit of heterodimer with HisF = imidazole glycerol phosphate synthase	0.393412	0.918334	1.39505	0.145725	-0.0158241	0.769848
hisI	phosphoribosyl-amp cyclohydrolase; phosphoribosyl-ATP pyrophosphatase	0.880752	0.645043	-0.624035	0.867229	-0.799268	0.547314
hisJ	histidine-binding periplasmic protein of high-affinity histidine transport system	-0.0864235	0.930352	0.107055	1.04575	0.498297	0.87908
hisL	his operon leader peptide	0.602901	0.83872	0.224411	1.04477	-0.887824	0.527168
hisM	histidine transport	-0.0296311	0.937429	-0.0930453	1.0186	-0.00779784	0.772263
hisP	ATP-binding component of histidine transport	-0.577305	0.830355	-0.10984	1.0151	0.370508	0.865655
hisQ	histidine transport system permease protein	-0.206215	0.911008	0.258291	1.04151	0.217187	0.834556
hisS	histidine tRNA synthetase	-0.263143	0.900179	-0.345522	0.953573	-0.134021	0.733688
hlpA	histone-like protein	-0.160847	0.918947	0.00900352	1.03622	-0.365487	0.663188
hlyE	hemolysin E	-0.340815	0.884164	0.0167531	1.03726	-0.528776	0.616409
hmpA	dihydropteridine reductase	0.98947	0.547073	-0.311933	0.963381	0.0748525	0.796578
hnr	Hnr protein	0.653498	0.810791	0.281179	1.03847	0.847456	0.82006
hns	DNA-binding protein HLP-II (HU	0.58636	0.847102	0.0125887	1.03671	-0.38813	0.65651
hofB	putative integral membrane protein involved in biogenesis of fimbriae	-0.0785543	0.931423	-0.0488661	1.02706	1.19594	0.577247
hofC	putative integral membrane protein involved in biogenesis of fimbriae	-0.416811	0.867474	-0.151135	1.00585	0.136523	0.813797
hofD	leader peptidase	-0.397506	0.87179	0.249336	1.04252	0.914732	0.787796
hofF	putative general protein secretion protein	-0.528644	0.841771	0.0571919	1.04193	0.244677	0.841046
hofG	putative general protein secretion protein	-0.346022	0.883049	0.91417	0.630308	0.423185	0.872848
hofQ	putative transport portein	-0.272856	0.898247	-0.160632	1.00361	0.202055	0.830845
holA	DNA polymerase III	0.0778455	0.946014	-0.0435337	1.028	0.493494	0.878838
holB	DNA polymerase III	-0.343229	0.883648	0.0850423	1.04434	0.334804	0.859641
holC	DNA polymerase III	0.42735	0.909218	0.0862426	1.04443	-0.680331	0.576308
holD	DNA polymerase III	-0.479693	0.853142	0.0731019	1.04339	0.696781	0.866153
holE	DNA polymerase III	0.813807	0.70019	-0.244615	0.982204	-0.372921	0.66099
hpt	hypoxanthine phosphoribosyltransferase	-0.43142	0.864179	0.00545269	1.03573	0.167452	0.822028
hrpA	helicase	-0.293598	0.89405	0.13309	1.04681	0.273493	0.847468
hrpB	helicase	-0.261967	0.900411	0.161833	1.04717	0.173769	0.82367
hrsA	protein modification enzyme	-0.400759	0.871066	0.11656	1.04621	0.513272	0.879685
hscA	heat shock protein	1.18669	0.358862	-0.294827	0.968278	-0.0228728	0.767721
hsdM	host modification; DNA methylase M	-0.344666	0.88334	-0.29802	0.96737	-0.164786	0.724195
hsdR	host restriction; endonuclease R	0.71595	0.771596	0.0794687	1.04392	-0.336126	0.671928
hsdS	specificity determinant for hsdM and hsdR	0.060197	0.945093	0.0197282	1.03765	-0.0344051	0.76423
hslJ	heat shock protein hslJ	-0.0477002	0.935347	0.0442326	1.04058	0.520079	0.879885
hslU	heat shock protein hslVU	0.738624	0.756106	0.185728	1.04678	-0.474147	0.631681
hslV	heat shock protein hslVU	1.02538	0.51313	-0.0805478	1.02111	-0.685148	0.57509
htgA	positive regulator for sigma 32 heat shock promoters	1.387	0.18883	1.47417	0.097156	2.6941	2.00941e-07
htpG	chaperone Hsp90	1.64099	0.0539595	0.505324	0.967711	0.589658	0.879037
htpX	heat shock protein	-0.220491	0.908376	-0.875902	0.790156	-0.35993	0.664836
htrA	periplasmic serine protease Do; heat shock protein HtrA	0.269694	0.940497	-0.0162993	1.0325	-0.521317	0.61847
htrB	heat shock protein	-0.323625	0.887813	-0.233311	0.985234	0.271638	0.847067
htrC	heat shock protein htrC	-0.297055	0.893342	0.13927	1.04696	0.0547737	0.79078
htrE	putative fimbrial usher protein	0.0492278	0.944417	0.230102	1.04433	1.0566	0.695712
htrL	involved in lipopolysaccharide biosynthesis	-0.340812	0.884165	-0.0723256	1.02272	0.550091	0.880181
hupA	DNA-binding protein HU-alpha (HU-2)	0.168539	0.947219	-0.179353	0.999077	-0.669695	0.579008
hupB	DNA-binding protein HU-beta	0.173895	0.94709	0.0415074	1.04028	-0.329942	0.67378
hyaA	hydrogenase-1 small subunit	-0.159622	0.919152	-0.879063	0.789227	-2.27597	0.339212
hyaB	hydrogenase-1 large subunit	-0.315128	0.889596	0.0889375	1.04462	-2.38253	0.331656
hyaC	probable Ni/Fe-hydrogenase 1 b-type cytochrome subunit	-0.130921	0.923795	-0.218006	0.989269	-2.06496	0.356211
hyaD	processing of HyaA and HyaB proteins	-0.103752	0.927897	-0.135629	1.00942	-2.04033	0.358389
hyaE	processing of HyaA and HyaB proteins	-0.359878	0.880058	-0.266142	0.976322	-1.44162	0.427104
hyaF	nickel incorporation into hydrogenase-1 proteins	-0.29275	0.894224	-0.239781	0.983505	-0.558672	0.608229
hybA	hydrogenase-2 small subunit	-0.435985	0.863145	-0.671244	0.852432	-0.382069	0.658292
hybB	probable cytochrome Ni/Fe component of hydrogenase-2	0.123778	0.947398	-0.958118	0.766408	-0.849822	0.535663
hybC	probable large subunit	-0.124201	0.924837	-0.933085	0.773547	-0.54951	0.610722
hybD	probable processing element for hydrogenase-2	-0.28435	0.895934	-0.845459	0.799159	-0.42575	0.64554
hybE	member of hyb operon	-0.414448	0.868005	-0.259783	0.978074	0.295679	0.852121
hybF	may modulate levels of hydrogenease-2	-0.0991714	0.928558	-0.509452	0.903298	-0.140544	0.731676
hybG	hydrogenase-2 operon protein: may effect maturation of large subunit of hydrogenase-2	-0.630967	0.817703	-0.368822	0.94664	-0.0198988	0.768619
hycA	transcriptional repression of hyc and hyp operons	-0.522956	0.8431	0.0664134	1.04281	0.68715	0.867942
hycB	probable small subunit of hydrogenase-3	-0.527449	0.84205	0.249468	1.0425	0.869374	0.810364
hycC	membrane-spanning protein of hydrogenase 3 (part of FHL complex)	0.272657	0.940155	0.0937027	1.04495	-1.1043	0.482972
hycD	membrane-spanning protein of hydrogenase 3 (part of FHL complex)	-0.0977325	0.928764	1.81131	0.00755745	2.6309	1.04156e-06
hycE	large subunit of hydrogenase 3 (part of FHL complex)	-0.382517	0.875108	-0.225336	0.987347	0.56355	0.879994
hycF	probable iron-sulfur protein of hydrogenase 3 (part of FHL complex)	-0.555791	0.835412	-0.0673037	1.02367	0.0064269	0.776524
hycG	hydrogenase activity	0.464992	0.897459	0.436298	0.997969	0.984635	0.746415
hycH	processing of large subunit (HycE) of hydrogenase 3 (part of the FHL complex)	-0.627931	0.81842	0.0315599	1.03913	0.172092	0.823235
hycI	protease involved in processing C-terminal end of the large subunit of hydrogenase 3	0.368547	0.924148	0.136195	1.04689	0.929866	0.779513
hydG	response regulator of hydrogenase 3 activity (sensor HydH)	-0.00730065	0.939767	-0.210518	0.991213	0.456888	0.876274
hydH	sensor kinase for HydG	-0.451859	0.859532	-0.030676	1.03019	0.448488	0.875512
hydN	involved in electron transport from formate to hydrogen	0.765467	0.736926	-0.00110436	1.03479	1.59164	0.201869
hyfA	hydrogenase 4 Fe-S subunit	-0.611413	0.822317	0.0573259	1.04194	0.583468	0.879336
hyfB	hydrogenase 4 membrane subunit	-0.530341	0.841375	0.0687466	1.04302	0.948007	0.76909
hyfC	hydrogenase 4 membrane subunit	-0.513589	0.845283	0.397637	1.0115	1.34418	0.432535
hyfD	hydrogenase 4 membrane subunit	-0.185445	0.914726	-0.213448	0.990455	0.905057	0.792894
hyfE	hydrogenase 4 membrane subunit	-0.0632665	0.933424	-0.0340298	1.02963	-0.461569	0.635254
hyfF	hydrogenase 4 membrane subunit	-0.423892	0.86588	0.302435	1.035	0.845521	0.820878
hyfG	hydrogenase 4 subunit	0.117977	0.947307	-0.424728	0.929657	0.314465	0.855846
hyfH	hydrogenase 4 Fe-S subunit	-0.355689	0.880966	-0.0117532	1.0332	0.984358	0.746594
hyfI	hydrogenase 4 Fe-S subunit	-0.0646611	0.933246	-0.401956	0.936626	0.308723	0.854729
hyfR	putative 2-component regulator	-0.00664898	0.939831	-0.264506	0.976774	0.41443	0.871802
hypA	pleiotrophic effects on 3 hydrogenase isozymes	0.0236694	0.94255	-0.76773	0.8226	0.388629	0.868367
hypB	guanine-nucleotide binding protein	-0.124213	0.924835	-0.478871	0.912872	-0.0427702	0.761689
hypC	pleiotrophic effects on 3 hydrogenase isozymes	-0.36335	0.879304	-0.218456	0.989152	0.530574	0.880098
hypD	pleiotrophic effects on 3 hydrogenase isozymes	-0.310451	0.890572	0.0503488	1.04124	0.25107	0.842505
hypF	transcriptional regulatory protein	-0.269248	0.898967	-0.117433	1.01346	0.194569	0.828975
iadA	isoaspartyl dipeptidase	-0.515921	0.84474	0.0777688	1.04378	-0.47318	0.631955
iap	alkaline phosphatase isozyme conversion	-0.572963	0.831376	0.35456	1.02381	1.26037	0.51573
ibpA	heat shock protein	1.51983	0.10542	-0.225555	0.987289	-0.306549	0.680814
ibpB	heat shock protein	-0.048896	0.935204	-0.268638	0.975631	0.52675	0.880034
icc	regulator of lacZ	-0.454613	0.858903	-0.0438514	1.02794	0.176386	0.824346
icdA	isocitrate dehydrogenase	0.397546	0.917297	0.267258	1.0404	-1.00969	0.501426
iciA	replication initiation inhibitor	-0.249618	0.90283	0.165123	1.04715	0.508327	0.87951
iclR	repressor of aceBA operon	0.0808309	0.946149	-0.358381	0.949759	0.702346	0.86506
idnD	L-idonate dehydrogenase	0.104228	0.946994	0.216467	1.04533	1.25018	0.525653
idnK	gluconate kinase	-0.405021	0.870115	0.151338	1.04714	0.633247	0.875603
idnO	5-keto-D-gluconate 5-reductase	-0.589751	0.827424	-0.0687875	1.02339	0.483294	0.878251
idnR	L-idonate transcriptional regulator	-0.190122	0.9139	0.150368	1.04713	0.861332	0.814013
idnT	L-idonate transporter	0.346897	0.928634	0.119001	1.04632	1.58744	0.205232
ileS	isoleucine tRNA synthetase	0.56074	0.859356	0.362673	1.02171	-0.553977	0.609505
ilvA	threonine deaminase (dehydratase)	-0.540971	0.838887	-0.0869753	1.01983	0.669595	0.87087
ilvB	acetolactate synthase I	-0.135197	0.923123	-0.0985287	1.01748	-0.438452	0.641874
ilvC	ketol-acid reductoisomerase	-0.213653	0.909644	0.15357	1.04715	0.713396	0.862756
ilvE	branched-chain amino-acid aminotransferase	-0.0930007	0.929435	-0.317709	0.961712	-0.945519	0.514698
ilvG_1	acetolactate synthase II	-0.0576034	0.934137	-0.19114	0.996147	0.471606	0.877456
ilvH	acetolactate synthase III	-0.158991	0.919258	1.26886	0.24816	0.807675	0.835668
ilvI	acetolactate synthase III	-0.587789	0.827886	0.103752	1.04557	-0.529485	0.616214
ilvL	ilvGEDA operon leader peptide	-0.0294267	0.937452	-0.155156	1.00491	-0.0569315	0.757375
ilvM	acetolactate synthase II	-0.0421343	0.936006	-0.497563	0.907026	0.155587	0.818907
ilvN	acetolactate synthase I	-0.512312	0.845581	0.0511867	1.04132	0.207079	0.832087
imp	organic solvent tolerance	0.29622	0.937124	0.720551	0.821348	-0.215337	0.70862
inaA	pH-inducible protein involved in stress response	-0.00536224	0.939957	-0.00192927	1.03467	0.703331	0.864861
infA	protein chain initiation factor IF-1	-0.871873	0.761681	-0.425852	0.929311	-0.00773056	0.772284
infB	protein chain initiation factor IF-2	0.516235	0.87856	-0.761951	0.824366	-0.36124	0.664447
infC	protein chain initiation factor IF-3	0.0666677	0.945454	-0.654136	0.857783	-1.03418	0.496523
insA_1	IS1 protein InsA	1.88434	0.00839457	0.886852	0.659761	1.60859	0.188555
insA_2	IS1 protein InsA	1.58653	0.0742384	-0.192815	0.995726	-0.633405	0.588354
insA_3	IS1 protein InsA	1.0367	0.502337	-0.478692	0.912928	-0.563252	0.606987
insA_5	IS1 protein InsA	-0.503688	0.847586	-0.0222677	1.03156	0.235324	0.838875
insA_6	IS1 protein InsA	0.0461757	0.944215	-0.119169	1.01308	0.775772	0.846362
insA_7	IS1 protein InsA	-0.681994	0.805673	-0.0679978	1.02354	0.0397956	0.786405
insB_1	IS1 protein InsB	-0.232861	0.906049	-0.123736	1.01208	0.0588012	0.79195
insB_2	IS1 protein InsB	1.81578	0.0153712	0.938182	0.603968	-0.449895	0.638588
insB_3	IS1 protein InsB	1.10843	0.433395	-0.195637	0.995015	-0.284068	0.687617
insB_4	IS1 protein InsB	0.144497	0.947511	-0.0489554	1.02704	0.440195	0.874699
insB_5	IS1 protein InsB	-0.0186623	0.938611	0.459954	0.988494	1.03807	0.709521
insB_6	IS1 protein InsB	-0.421238	0.866478	-0.0255085	1.03104	0.148663	0.817064
intA	prophage CP4-57 integrase	-0.289742	0.894838	0.057041	1.04192	0.0672407	0.79439
intB	prophage P4 integrase	-0.461111	0.857415	0.148275	1.0471	0.644332	0.874345
intC	putative prophage Sf6-like integrase	0.110307	0.947149	0.14926	1.04712	0.0144019	0.778901
intD	prophage DLP12 integrase	-0.350185	0.882154	-0.162356	1.0032	0.137352	0.814022
intE	prophage e14 integrase	0.904574	0.624361	0.0689035	1.04303	1.96505	0.0230963
intF	putative phage integrase	1.32468	0.236998	0.829923	0.718902	-0.967423	0.510098
ispA	geranyltranstransferase (farnesyldiphosphate synthase)	-0.379073	0.875866	-0.0847511	1.02028	-0.863123	0.532664
ispB	octaprenyl diphosphate synthase	-0.491457	0.850423	0.00897495	1.03621	0.418099	0.872248
ivbL	ilvB operon leader peptide	-0.139803	0.922391	-0.0309187	1.03015	-1.06065	0.491324
katE	catalase; hydroperoxidase HPII(III)	-0.0969826	0.928871	-0.109516	1.01517	-1.38208	0.435919
kbl	2-amino-3-ketobutyrate CoA ligase (glycine acetyltransferase)	0.504918	0.883026	0.399214	1.01099	-0.490994	0.626928
kch	putative potassium channel protein	-0.421772	0.866358	0.320987	1.03147	-0.013234	0.770628
kdgK	ketodeoxygluconokinase	-0.543804	0.838224	0.324391	1.03077	0.276057	0.848019
kdgT	2-keto-3-deoxy-D-gluconate transport system	-0.495376	0.849515	-0.168733	1.00167	-1.12064	0.479916
kdpA	ATPase of high-affinity potassium transport system	1.06746	0.472834	0.349069	1.02517	0.909938	0.790341
kdpB	ATPase of high-affinity potassium transport system	-0.188941	0.914109	-0.267723	0.975885	-0.769811	0.554288
kdpC	high-affinity potassium transport system	1.54629	0.0921932	0.464237	0.98668	1.62122	0.178937
kdpD	sensor for high-affinity potassium transport system	-0.361606	0.879683	-0.167034	1.00208	-0.364374	0.663518
kdpE	regulator of kdp operon (transcriptional effector)	1.43815	0.153428	0.480104	0.979691	1.89847	0.0382829
kdsA	2-dehydro-3-deoxyphosphooctulonate aldolase	0.160375	0.947371	-0.187304	0.997107	-0.341845	0.670219
kdsB	CTP:CMP-3-deoxy-D-manno-octulosonate transferase	0.365759	0.924756	-0.0819339	1.02084	0.348253	0.862006
kdtA	3-deoxy-D-manno-octulosonic-acid transferase (KDO transferase)	-0.116615	0.925992	-0.0734134	1.02251	0.306531	0.854298
kdtB	putative enzyme of lipopolysaccharide synthesis	0.223199	0.944744	-0.50011	0.906228	0.291402	0.851245
kduD	2-deoxy-D-gluconate 3-dehydrogenase	-0.365893	0.878751	0.168868	1.04712	0.553197	0.880156
kduI	homolog of pectin degrading enzyme 5-keto 4-deoxyuronate isomerase	-0.593973	0.826429	0.128417	1.04667	0.736226	0.857433
kefB	K+ efflux; NEM-activable K+/H+ antiporter	-0.228057	0.906958	0.127175	1.04662	0.215123	0.834055
kefC	K+ efflux antiporter	-0.323177	0.887907	-0.0957016	1.01806	0.0924618	0.801591
ksgA	S-adenosylmethionine-6-N'	-0.325267	0.887467	-0.00302753	1.03451	-0.515577	0.620061
kup	low affinity potassium transport system	-0.298225	0.893101	-0.0049252	1.03423	0.660346	0.872241
lacA	thiogalactoside acetyltransferase	-0.518851	0.844057	0.274396	1.03944	0.644098	0.874373
lacY	galactoside permease (M protein)	0.311385	0.934872	1.27443	0.243035	2.14988	0.00396651
lacZ	beta-D-galactosidase	-0.511258	0.845826	0.129217	1.04669	0.345581	0.861546
lamB	phage lambda receptor protein; maltose high-affinity receptor	0.0639105	0.945304	-0.21523	0.989992	0.123178	0.810156
lar	restriction alleviation and modification enhancement	0.0532752	0.944675	0.18183	1.04689	1.32516	0.451566
lasT	orf	-0.286493	0.895499	-0.083995	1.02043	0.585407	0.879248
ldhA	fermentative D-lactate dehydrogenase	-0.0295627	0.937437	-0.188752	0.996745	0.0568699	0.791389
lepA	GTP-binding elongation factor	0.251294	0.942425	-0.126189	1.01154	0.0206824	0.780766
lepB	leader peptidase (signal peptidase I)	0.679546	0.795071	-0.714114	0.839094	-0.398164	0.653568
leuA	2-isopropylmalate synthase	-0.191879	0.913588	1.27043	0.246704	1.21447	0.559885
leuB	3-isopropylmalate dehydrogenase	-0.423657	0.865933	0.364397	1.02125	0.566977	0.879913
leuC	3-isopropylmalate isomerase (dehydratase) subunit	0.11529	0.947257	1.26186	0.254655	0.702539	0.865021
leuD	isopropylmalate isomerase subunit	-0.248012	0.903141	0.0505747	1.04126	0.264681	0.845548
leuL	leu operon leader peptide	-0.448915	0.860204	0.421767	1.00334	0.771376	0.847711
leuO	probable transcriptional activator for leuABCD operon	-0.203895	0.911429	1.34311	0.184318	1.34198	0.434732
leuS	leucine tRNA synthetase	0.405398	0.915272	-0.0293537	1.03041	-0.0719891	0.752771
lexA	regulator for SOS(lexA) regulon	0.924834	0.606388	1.282	0.236164	1.16473	0.605765
lgt	phosphatidylglycerol-prolipoprotein diacylglyceryl transferase; a major membrane phospholipid	-0.450512	0.859839	-0.204551	0.992748	-0.0307821	0.765328
lhr	member of ATP-dependent helicase superfamily II	-0.429444	0.864626	0.206643	1.04592	0.307712	0.85453
lig	DNA ligase	-0.497805	0.848952	0.0352068	1.03956	0.832564	0.826202
lipA	lipoate synthesis	0.358711	0.926252	-0.132264	1.01018	0.352676	0.862758
lipB	protein of lipoate biosynthesis	-0.0278265	0.937628	-0.170477	1.00124	0.828605	0.827774
lit	phage T4 late gene expression; at locus of e14 element	-0.166184	0.918049	0.600252	0.91285	0.383472	0.86762
livF	ATP-binding component of leucine transport	-0.241165	0.904463	-0.0655236	1.02401	1.2393	0.536179
livG	ATP-binding component of high-affinity branched-chain amino acid transport system	-0.254809	0.901818	-0.0353899	1.0294	0.545733	0.880199
livH	high-affinity branched-chain amino acid transport system; membrane component	0.0590451	0.945025	0.0605606	1.04226	0.835582	0.824986
livJ	high-affinity amino acid transport system; periplasmic binding protein	-0.539022	0.839344	-0.330608	0.957958	0.750343	0.853754
livK	high-affinity leucine-specific transport system; periplasmic binding protein	-0.268929	0.899031	-0.253042	0.979918	0.944442	0.771181
livM	high-affinity branched-chain amino acid transport	-0.181234	0.915463	-0.0406125	1.02851	1.63279	0.170355
lldD	L-lactate dehydrogenase	-0.0855646	0.93047	0.0851826	1.04435	-0.0414654	0.762086
lldP	L-lactate permease	-0.142964	0.921884	0.743957	0.800845	0.715477	0.862303
lldR	transcriptional regulator	-0.177695	0.916078	0.12152	1.04642	0.375421	0.866414
lnt	apolipoprotein N-acyltransferase	1.03304	0.505828	-0.0432535	1.02805	0.458554	0.876418
lolA	periplasmic protein effects translocation of lipoproteins from inner membrane to outer	-0.202207	0.911735	0.413574	1.00621	0.102044	0.804289
lon	DNA-binding	0.423235	0.910397	-0.0124501	1.0331	-1.17857	0.469382
lpdA	lipoamide dehydrogenase (NADH); component of 2-oxodehydrogenase and pyruvate complexes; L-protein of	0.232998	0.944019	0.0903154	1.04472	-1.09113	0.485462
lplA	lipoate-protein ligase A	0.417337	0.912052	-0.210576	0.991198	1.13847	0.628961
lpp	murein lipoprotein	0.118037	0.947308	-0.0469202	1.02741	-1.0109	0.501181
lpxA	UDP-N-acetylglucosamine acetyltransferase; lipid A biosynthesis	0.173858	0.947091	0.136369	1.04689	0.0379704	0.785869
lpxB	tetraacyldisaccharide-1-P; lipid A biosynthesis	0.00201201	0.940661	-0.243353	0.982544	-0.192984	0.715499
lpxC	UDP-3-O-acyl N-acetylglucosamine deacetylase; lipid A biosynthesis	-0.0324277	0.937118	-0.214217	0.990255	-0.476613	0.630983
lpxD	UDP-3-O-(3-hydroxymyristoyl)-glucosamine N-acyltransferase; third step of endotoxin (lipidA) synthes	-0.040441	0.936204	-0.206722	0.992191	-0.272899	0.69101
lrhA	NADH dehydrogenase transcriptional regulator	1.08861	0.452472	-0.121136	1.01265	1.8399	0.0569009
lrp	regulator for leucine (or lrp) regulon and high-affinity branched-chain amino acid transport system	-0.273213	0.898176	0.140776	1.04699	0.0608927	0.792556
lspA	prolipoprotein signal peptidase (SPase II)	0.00604019	0.941033	0.326142	1.0304	0.0596398	0.792193
lysA	diaminopimelate decarboxylase	-0.242086	0.904286	0.00678141	1.03591	0.914099	0.788135
lysC	aspartokinase III	1.50987	0.110699	-0.356736	0.950249	0.79006	0.841771
lysP	lysine-specific permease	0.31132	0.934882	1.66297	0.028071	-0.867631	0.531654
lysR	positive regulator for lys	0.138224	0.947512	-0.0291549	1.03044	0.751585	0.853416
lysS	lysine tRNA synthetase	0.0509671	0.944529	-0.688577	0.847025	-0.557484	0.608551
lysU	lysine tRNA synthetase	0.354763	0.927066	-0.332471	0.957413	-0.930291	0.51794
lytB	control of stringent response; involved in penicillin tolerance	-0.386551	0.874218	0.242373	1.04323	0.281315	0.849139
lyxK	L-xylulose kinase	0.0578516	0.944955	0.397638	1.0115	1.18897	0.583702
malE	periplasmic maltose-binding protein; substrate recognition for transport and chemotaxis	0.133505	0.947492	-0.915807	0.778522	-0.390411	0.65584
malF	part of maltose permease	-0.41575	0.867713	-0.511972	0.902507	1.12303	0.642216
malG	part of maltose permease	0.166293	0.947267	-0.124111	1.012	-0.143986	0.730613
malI	repressor of malX and Y genes	1.14044	0.402682	0.212025	1.04561	1.33478	0.441941
malK	ATP-binding component of transport system for maltose	0.331627	0.931484	-0.601556	0.874302	0.305726	0.854138
malM	periplasmic protein of mal regulon	0.21232	0.945446	-0.823132	0.805828	0.335914	0.85984
malP	maltodextrin phosphorylase	-0.032275	0.937135	-2.09964	0.534697	-0.375136	0.660336
malQ	4-alpha-glucanotransferase (amylomaltase)	0.698625	0.782985	-0.799804	0.812853	0.846867	0.82031
malS	alpha-amylase	-0.463976	0.856758	-0.296384	0.967836	0.317125	0.856357
malT	positive regulator of mal regulon	1.34696	0.219186	-0.0579831	1.02541	-0.553177	0.609723
malX	PTS system	-0.383941	0.874794	0.111988	1.046	0.778071	0.845645
malY	enzyme that may degrade or block biosynthesis of endogenous mal inducer	-0.404461	0.87024	0.0841629	1.04428	0.059795	0.792238
malZ	maltodextrin glucosidase	-0.173744	0.916759	0.0204596	1.03774	-0.66868	0.579267
manA	mannose-6-phosphate isomerase	0.11507	0.947253	-0.462976	0.917826	-0.706088	0.569841
manX	PTS enzyme IIAB	0.731719	0.760893	-0.650464	0.858933	-1.07438	0.488666
manY	PTS enzyme IIC	0.0348961	0.943419	-0.0218773	1.03162	-0.976448	0.508223
manZ	PTS enzyme IID	-0.0197394	0.938498	-0.366742	0.947263	-0.700536	0.571226
maoC	putative aldehyde dehydrogenase	-0.427554	0.865053	0.0368747	1.03975	1.18502	0.587335
map	methionine aminopeptidase	-0.217717	0.908892	0.126057	1.04659	-0.0231332	0.767642
marA	multiple antibiotic resistance; transcriptional activator of defense systems	1.079	0.461724	0.28082	1.03852	1.30933	0.46736
marB	multiple antibiotic resistance protein	-0.079387	0.931311	0.664109	0.867259	1.55462	0.232434
marR	multiple antibiotic resistance protein; repressor of mar operon	0.516069	0.878627	0.537588	0.950804	1.92625	0.0312359
mazG	orf	-0.3901	0.873433	-0.0239884	1.03128	0.0783957	0.797592
mbhA	putative motility protein	0.72078	0.768352	-0.471794	0.91508	-0.99887	0.50362
mcrA	restriction of DNA at 5-methylcytosine residues; at locus of e14 element	-0.471901	0.854937	0.0364945	1.03971	0.409491	0.871185
mcrB	component of McrBC 5-methylcytosine restriction system	-0.0241305	0.93803	-0.033574	1.0297	0.756164	0.852149
mcrC	component of McrBC 5-methylcytosine restriction system	-0.459931	0.857686	0.271568	1.03983	1.78552	0.0792439
mcrD	inhibits McrE 5-methylcytosine restriction system	-0.537351	0.839735	0.0581891	1.04203	0.629844	0.875957
mdaA	modulator of drug activity A	0.32592	0.932484	-0.194677	0.995258	-0.436222	0.642516
mdaB	modulator of drug activity B	-0.0284528	0.937559	-0.212814	0.990619	-0.0452492	0.760935
mdh	malate dehydrogenase	0.0670828	0.945477	0.192771	1.04655	-0.934249	0.517094
mdlA	ATP-binding component of a transport system	1.23239	0.316689	0.546891	0.945597	1.98823	0.0190867
mdlB	putative ATP-binding component of a transport system	-0.333752	0.88567	0.0302988	1.03897	-0.819964	0.542495
mdoB	phosphoglycerol transferase I	0.240069	0.943441	-0.41858	0.931545	0.149317	0.817239
mdoG	periplasmic glucans biosynthesis protein	-0.18593	0.91464	-0.589876	0.877981	-0.475258	0.631366
mdoH	membrane glycosyltransferase; synthesis of membrane-derived oligosaccharide (MDO)	-0.244155	0.903887	0.136694	1.0469	0.587992	0.879122
melA	alpha-galactosidase	0.244553	0.943049	-0.262364	0.977364	0.40251	0.870279
melB	melibiose permease II	-0.360758	0.879867	0.267023	1.04043	0.856424	0.816187
melR	regulator of melibiose operon	0.0173401	0.942026	-0.120262	1.01284	0.569465	0.879846
menA	1	-0.581653	0.829331	0.116235	1.0462	0.387626	0.868223
menC	o-succinylbenzoyl-CoA synthase; conversion of chorismate to 2-o-succinylbenzoyl-CoA	-0.062072	0.933576	-0.160255	1.0037	0.930256	0.779295
menD	2-oxoglutarate decarboxylase; SHCHC synthase	0.603639	0.838338	-0.342904	0.954346	-0.185128	0.71792
menE	o-succinylbenzoate-CoA ligase	1.37359	0.198747	0.0620239	1.0424	0.400502	0.870012
menF	isochorismate hydroxymutase 2	0.619722	0.829818	0.396589	1.01183	1.0035	0.733899
menG	menaquinone biosynthesis	-0.043185	0.935883	-0.292549	0.968925	-1.3772	0.436661
mepA	murein DD-endopeptidase	0.101824	0.946925	0.0589653	1.04211	0.693538	0.86677
mesJ	cell cycle protein	0.0669795	0.945471	-0.206319	0.992295	0.0902278	0.800959
metA	homoserine transsuccinylase	-0.539782	0.839166	0.212839	1.04556	1.13783	0.62951
metB	cystathionine gamma-synthase	0.282064	0.939013	-0.251292	0.980395	-0.965044	0.510594
metC	cystathionine beta-lyase (beta-cystathionase)	-0.551439	0.836433	0.22917	1.0444	0.458131	0.876381
metE	tetrahydropteroyltriglutamate methyltransferase	-0.190926	0.913758	0.254957	1.0419	0.976493	0.751642
metF	5	-0.267692	0.899277	0.0459561	1.04077	0.576756	0.879609
metG	methionine tRNA synthetase	0.141675	0.947515	0.239235	1.04353	0.188179	0.827363
metH	B12-dependent homocysteine-N5-methyltetrahydrofolate transmethylase	-0.405674	0.86997	0.00722507	1.03597	0.593049	0.878854
metJ	repressor of all met genes but metF	-0.0444402	0.935735	0.00267882	1.03533	0.154622	0.818651
metK	methionine adenosyltransferase 1 (AdoMet synthetase); methyl and propylamine donor	0.11824	0.947312	-0.111036	1.01484	-0.234054	0.702875
metL	aspartokinase II and homoserine dehydrogenase II	0.310488	0.935012	-0.0554401	1.02588	0.395963	0.869396
metR	regulator for metE and metH	-0.554748	0.835657	-0.0714938	1.02288	0.349831	0.862276
mfd	transcription-repair coupling factor; mutation frequency decline	0.940837	0.591964	0.379983	1.01689	0.624444	0.876489
mglC	methyl-galactoside transport and galactose taxis	0.546271	0.865888	-0.131396	1.01037	-0.845142	0.536724
mgsA	methylglyoxal synthase	-0.0857563	0.930444	-0.299134	0.967052	-0.528805	0.616402
mgtA	Mg2+ transport ATPase	-0.300755	0.89258	-0.0710426	1.02296	0.517635	0.879819
mhpA	3-(3-hydroxyphenyl)propionate hydroxylase	0.751512	0.747009	1.6501	0.0309809	2.63052	1.05136e-06
mhpB	2	-0.360379	0.87995	0.0618667	1.04238	0.478896	0.877967
mhpC	2-hydroxy-6-ketonona-2	0.995036	0.54185	1.29573	0.223948	2.19125	0.00245856
mhpD	2-keto-4-pentenoate hydratase	-0.336085	0.885174	-0.0214621	1.03169	0.576381	0.879623
mhpE	4-hydroxy-2-ketovalerate aldolase	-0.250243	0.902708	0.106164	1.0457	0.232156	0.838131
mhpF	acetaldehyde dehydrogenase	-0.237192	0.905224	1.11319	0.40775	1.57085	0.218793
mhpR	transcriptional regulator for mhp operon	-0.441447	0.861904	0.33797	1.0278	0.103253	0.804627
mhpT	putative transport protein	2.01959	0.00203391	1.07803	0.446845	2.55449	6.17212e-06
miaA	delta(2)-isopentenylpyrophosphate tRNA-adenosine transferase	0.21048	0.945554	-0.52162	0.899476	-1.17735	0.469599
minC	cell division inhibitor	-0.261642	0.900475	-0.16404	1.0028	-0.493145	0.626324
minD	cell division inhibitor	-0.437998	0.862688	-0.151699	1.00572	-0.871106	0.530877
minE	cell division topological specificity factor	-0.267809	0.899254	-0.345922	0.953455	-0.317718	0.677449
mioC	initiation of chromosome replication	-0.4284	0.864862	-0.768348	0.822411	0.186759	0.827002
mipB	putative transaldolase	-0.19215	0.91354	-0.0534223	1.02624	-0.224278	0.705874
mlc	putative NAGC-like transcriptional regulator	0.798463	0.712147	0.0162919	1.0372	1.55576	0.231463
mltA	membrane-bound lytic murein transglycosylase A	0.207607	0.945717	-0.0789719	1.02142	-0.201049	0.713016
mltB	membrane-bound lytic murein transglycosylase B	-0.061105	0.933698	0.0960024	1.0451	0.49611	0.878973
mltC	membrane-bound lytic murein transglycosylase C	-0.404331	0.87027	-0.016776	1.03243	0.467098	0.877115
mltE	murein transglycosylase E	-0.417138	0.867401	0.443989	0.994989	-0.403779	0.651926
moaA	molybdopterin biosynthesis	1.50669	0.112413	0.164731	1.04715	1.57739	0.213399
moaB	molybdopterin biosynthesis	0.241285	0.943336	-0.427797	0.928713	-0.322875	0.675899
moaC	molybdopterin biosynthesis	1.01896	0.519238	-0.0671604	1.0237	1.05792	0.694711
moaD	molybdopterin biosynthesis	-0.113711	0.926428	-0.390085	0.940233	-0.824226	0.541512
moaE	molybdopterin converting factor	-0.189517	0.914007	0.132055	1.04678	-0.0731667	0.75241
mobB	molybdopterin-guanine dinucleotide biosynthesis protein B	-0.21126	0.910084	-0.358149	0.949828	0.612043	0.877569
modA	molybdate-binding periplasmic protein; permease	0.188416	0.946619	0.886847	0.659766	-0.556309	0.608871
modB	molybdate transport permease protein	-0.381876	0.875249	0.0470133	1.04088	-0.620622	0.591694
modC	ATP-binding component of molybdate transport	0.386224	0.920089	0.946087	0.595219	1.32271	0.454012
modE	molybdate uptake regulatory protein	-0.0513371	0.934909	0.798792	0.749705	1.12796	0.638018
modF	ATP-binding component of molybdate transport system	-0.433394	0.863732	0.0250543	1.03833	0.332902	0.859297
moeA	molybdopterin biosynthesis	-0.188272	0.914227	-0.217634	0.989366	-0.134195	0.733635
moeB	molybdopterin biosynthesis	1.41194	0.171074	0.487833	0.976134	1.80364	0.0712306
mog	required for the efficient incorporation of molybdate into molybdoproteins	-0.375697	0.876607	-0.134733	1.00962	-0.452617	0.637809
molR_1	molybdate metabolism regulator	-0.32289	0.887968	0.447615	0.993551	1.02122	0.721629
molR_2	molybdate metabolism regulator	-0.553273	0.836003	0.202877	1.04611	1.14759	0.620994
molR_3	molybdate metabolism regulator	-0.49352	0.849945	0.207836	1.04585	0.272102	0.847168
mopA	GroEL	0.513201	0.879774	-0.4115	0.933713	-1.77161	0.385183
mopB	GroES	0.18417	0.946775	0.00541292	1.03572	-0.357003	0.665705
motA	proton conductor component of motor; no effect on switching	-0.0892379	0.929962	0.163751	1.04716	-0.723988	0.565407
motB	enables flagellar motor rotation	-0.389134	0.873647	0.533506	0.953042	1.35262	0.424083
mraY	phospho-N-acetylmuramoyl-pentapeptide transferase?	0.110006	0.947142	0.174608	1.04704	0.383307	0.867596
mrcA	peptidoglycan synthetase; penicillin-binding protein 1A	-0.52289	0.843115	0.261656	1.04111	0.809296	0.835081
mrcB	peptidoglycan synthetase; penicillin-binding protein 1B	-0.331809	0.886083	-0.0214776	1.03169	0.207931	0.832297
mrdA	cell elongation	0.261612	0.941385	-0.157657	1.00432	0.499299	0.879127
mreB	regulator of ftsI	-0.35822	0.880418	-0.0707529	1.02302	-0.393821	0.65484
mreC	rod shape-determining protein	-0.0399338	0.936263	-0.195011	0.995173	0.114373	0.807726
mreD	rod shape-determining protein	-0.133238	0.923432	0.121772	1.04643	0.412328	0.871542
mrp	putative ATPase	0.408981	0.914324	0.240204	1.04343	0.0537989	0.790497
mrr	restriction of methylated adenine	-0.183022	0.91515	0.0695167	1.04308	0.444363	0.875115
mrsA	similar to phosphoglucomutases and phosphomannomutases	1.62984	0.0577504	0.00711976	1.03596	-0.330032	0.673753
msbB	suppressor of htrB	0.931931	0.600015	0.162483	1.04716	1.09988	0.661538
mscL	mechanosensitive channel	0.33955	0.930038	0.287124	1.03756	-0.26311	0.693992
msrA	peptide methionine sulfoxide reductase	0.403263	0.91583	0.049281	1.04112	-0.235428	0.702454
msyB	acidic protein suppresses mutants lacking function of protein export	-0.0194221	0.938531	-0.722246	0.836578	-1.19723	0.466088
mtgA	putative peptidoglycan enzyme	-0.223912	0.907737	0.106316	1.04571	0.262655	0.845101
mtlA	PTS system	-0.169635	0.917463	0.175763	1.04702	-0.454663	0.637224
mtlD	mannitol-1-phosphate dehydrogenase	0.140315	0.947515	-0.383863	0.942115	-0.508339	0.622074
mtlR	repressor for mtl	-0.550997	0.836537	0.120009	1.04636	1.74035	0.101792
mtr	tryptophan-specific transport protein	-0.175078	0.91653	-0.0305866	1.0302	-1.28346	0.451469
mukB	kinesin-like cell division protein involved in chromosome partitioning	-0.0186458	0.938613	-0.224301	0.987619	0.124365	0.810482
mukE	orf	-0.249502	0.902852	-0.289695	0.969734	-0.119265	0.738239
mukF	mukF protein (killing factor KICB)	0.175857	0.947037	-0.156417	1.00461	0.386579	0.868073
murA	first step in murein biosynthesis;UDP-N-glucosamine 1-carboxyvinyltransferase	-0.342199	0.883868	-0.230092	0.98609	-0.0109171	0.771326
murB	UDP-N-acetylenolpyruvoylglucosamine reductase	0.13234	0.947485	0.0470312	1.04088	-0.346962	0.668693
murC	L-alanine adding enzyme	0.272685	0.940152	0.596395	0.915382	-0.308899	0.680105
murD	UDP-N-acetylmuramoylalanine-D-glutamate ligase	1.66173	0.0473922	0.918995	0.625046	1.67834	0.138796
murE	meso-diaminopimelate-adding enzyme	-0.180211	0.915641	-0.153335	1.00534	0.0163714	0.779487
murF	D-alanine:D-alanine-adding enzyme	1.67148	0.0445114	0.914068	0.630418	1.8979	0.0384369
murG	UDP-N-acetylglucosamine:N-acetylmuramyl- (pentapeptide) pyrophosphoryl-undecaprenol N-acetylglucosam	1.36842	0.202637	0.932541	0.610189	1.46643	0.312226
murI	glutamate racemase	-0.417742	0.867265	-0.262728	0.977264	0.0396334	0.786358
mutH	methyl-directed mismatch repair	-0.139025	0.922515	-0.630147	0.865309	0.408463	0.871054
mutL	enzyme in methyl-directed mismatch repair	-0.349483	0.882305	-0.125389	1.01171	0.0906886	0.80109
mutM	formamidopyrimidine DNA glycosylase	0.394963	0.917947	-0.0749855	1.0222	0.586249	0.879208
mutS	methyl-directed mismatch repair	1.41046	0.172097	-0.127501	1.01125	-0.322972	0.67587
mutT	7	-0.433196	0.863777	0.1134	1.04607	0.618053	0.87707
mutY	adenine glycosylase; G.C --> T.A transversions	-0.0411514	0.936121	0.054839	1.0417	0.330114	0.858788
mviM	putative virulence factor	-0.307449	0.891196	-0.0911853	1.01898	-0.0306512	0.765368
mviN	putative virulence factor	0.132499	0.947486	0.0771419	1.04373	0.752231	0.853239
nac	nitrogen assimilation control protein	-0.551519	0.836415	-1.43378	0.647944	-0.817132	0.543151
nadA	quinolinate synthetase	-0.272084	0.898402	-0.00782021	1.0338	0.245416	0.841215
nadB	quinolinate synthetase	0.509754	0.881138	-0.422673	0.930289	0.067755	0.794538
nadC	quinolinate phosphoribosyltransferase	0.102506	0.946945	0.0226215	1.03802	-0.0597747	0.756507
nadE	NAD synthetase	0.0529839	0.944657	-0.41053	0.93401	-0.408329	0.650599
nadR	probable nadAB transcriptional regulator	0.639218	0.819022	-0.266555	0.976208	0.197518	0.829715
nagA	N-acetylglucosamine-6-phosphate deacetylase	-0.105422	0.927653	-0.0060427	1.03406	-0.864588	0.532335
nagB	glucosamine-6-phosphate deaminase	0.00810915	0.94122	-0.0120194	1.03316	0.181484	0.825656
nagD	N-acetylglucosamine metabolism	0.357981	0.926404	0.156681	1.04717	0.546427	0.880197
nagE	PTS system	0.636897	0.820335	-0.0501183	1.02684	0.484313	0.878314
nanA	N-acetylneuraminate lyase (aldolase); catabolism of sialic acid; not K-12?	-0.109892	0.926996	-0.286488	0.97064	-0.147191	0.729624
nanT	sialic acid transporter	0.180426	0.9469	-0.233042	0.985306	0.469004	0.877261
napA	probable nitrate reductase 3	0.586312	0.847125	-0.825209	0.805205	-0.335661	0.672067
napB	cytochrome c-type protein	0.616384	0.831615	-0.306884	0.964834	-0.594426	0.598616
napC	cytochrome c-type protein	0.50185	0.884208	1.86802	0.00416014	1.46256	0.315911
napD	orf	0.872763	0.651864	2.1324	0.000106203	1.44842	0.329466
napF	ferredoxin-type protein: electron transfer	1.1922	0.353707	1.7031	0.0203368	-0.112131	0.740437
napG	ferredoxin-type protein: electron transfer	-0.0223381	0.938222	-0.246257	0.98176	0.329245	0.858629
napH	ferredoxin-type protein: electron transfer	0.33825	0.93028	-0.700336	0.843368	-0.264035	0.69371
narG	nitrate reductase 1	-0.190983	0.913747	-0.215846	0.989832	-1.06774	0.489948
narH	nitrate reductase 1	-0.423777	0.865906	0.0210456	1.03782	-1.05028	0.493348
narI	nitrate reductase 1	0.695066	0.785276	0.503348	0.968688	0.614872	0.87734
narJ	nitrate reductase 1	-0.470233	0.855321	-0.099308	1.01731	-0.0521066	0.758847
narK	nitrite extrusion protein	0.209166	0.94563	0.154894	1.04716	-0.236987	0.701976
narL	pleiotrophic regulation of anaerobic respiration: response regulator for nar	-0.326185	0.887273	0.365988	1.02082	-0.116545	0.739077
narP	nitrate/nitrite response regulator (sensor NarQ)	0.137525	0.94751	-0.299051	0.967076	-0.357353	0.665601
narQ	sensor for nitrate reductase system	0.0844377	0.946304	-0.0972022	1.01775	0.504623	0.879363
narU	nitrite extrusion protein 2	-0.657655	0.811408	0.0751383	1.04356	0.194974	0.829077
narV	cryptic nitrate reductase 2	-0.648165	0.813646	0.0942831	1.04499	0.0658886	0.794
narW	cryptic nitrate reductase 2	1.32801	0.234293	0.717762	0.823735	1.07738	0.679632
narX	nitrate/nitrate sensor	-0.442925	0.861568	0.0485747	1.04105	0.774804	0.846662
narY	cryptic nitrate reductase 2	-0.54801	0.837238	0.0250597	1.03833	0.149329	0.817242
narZ	cryptic nitrate reductase 2	1.15997	0.384071	0.0750224	1.04355	1.14867	0.620044
ndh	respiratory NADH dehydrogenase	-0.166618	0.917975	0.0746712	1.04353	0.633687	0.875556
ndk	nucleoside diphosphate kinase	-0.0143707	0.939056	0.0850443	1.04434	0.302714	0.85354
nei	endonuclease VIII and DNA N-glycosylase with an AP lyase activity	0.986005	0.550317	0.944853	0.596587	2.14432	0.00421932
nemA	N-ethylmaleimide reductase	-0.19807	0.912482	0.12828	1.04666	0.0303077	0.783613
nfnB	oxygen-insensitive NAD(P)H nitroreductase	0.372423	0.923289	-0.288111	0.970181	-0.145538	0.730134
nfo	endonuclease IV	0.368055	0.924256	-0.142234	1.00791	-1.6822	0.395465
nfrA	bacteriophage N4 receptor	-0.355891	0.880922	0.408275	1.00801	0.315665	0.856077
nfrB	bacteriophage N4 receptor	0.141511	0.947515	0.10492	1.04563	0.620625	0.876842
nhaA	Na+/H antiporter	-0.0740987	0.932018	0.151206	1.04713	0.129919	0.812002
nhaB	Na+/H+ antiporter	-0.318369	0.888918	-0.270084	0.97523	0.178928	0.825001
nhaR	transcriptional activator of nhaA	1.71137	0.0340501	1.19084	0.32464	2.06113	0.00992778
nikA	periplasmic binding protein for nickel	0.0423298	0.943953	-0.880304	0.788863	0.802432	0.837536
nikB	transport of nickel	-0.494173	0.849794	-0.15769	1.00431	-0.0123061	0.770908
nikC	transport of nickel	-0.394035	0.872561	0.244202	1.04304	1.26105	0.51507
nikD	ATP-binding protein of nickel transport system	-0.488017	0.851219	-0.670166	0.852768	0.104782	0.805055
nikE	ATP-binding protein of nickel transport system	0.121625	0.947367	-0.320715	0.96084	1.12535	0.640245
ninE	similar to phage 82 and lambda proteins	-0.243813	0.903953	-0.0507701	1.02672	0.409401	0.871174
nirB	nitrite reductase (NAD(P)H) subunit	-0.312352	0.890176	-0.239603	0.983553	0.725984	0.859916
nirC	nitrite reductase activity	-0.176256	0.916327	-0.225984	0.987176	0.601923	0.878309
nirD	nitrite reductase (NAD(P)H) subunit	-0.408022	0.869445	-0.340413	0.95508	0.575966	0.879638
nlp	regulatory factor of maltose metabolism; similar to Ner repressor protein of phage Mu	-0.505572	0.847149	-0.279962	0.972475	0.354346	0.863039
nlpA	lipoprotein-28	0.0965745	0.94676	-0.373974	0.945094	0.361278	0.864183
nlpB	lipoprotein-34	-0.171107	0.917211	-0.121298	1.01262	-0.42079	0.646977
nlpC	lipoprotein	-0.0259154	0.937837	-0.129558	1.01079	-0.216181	0.708361
nlpD	lipoprotein	0.689134	0.789057	0.0403938	1.04015	-0.470109	0.632826
nmpC	outer membrane porin protein; locus of qsr prophage	-0.344996	0.883269	-0.00189189	1.03468	1.22237	0.5524
nohA	homolog of Qin prophage packaging protein NU1	1.01267	0.525206	-0.235563	0.984634	2.66892	3.94834e-07
nohB	bacteriophage DNA packaging protein	-0.367888	0.878316	0.0285029	1.03875	0.111775	0.807005
nrdA	ribonucleoside diphosphate reductase 1	0.664464	0.804283	-0.0810026	1.02102	0.0762865	0.796989
nrdB	ribonucleoside-diphosphate reductase 1	0.844067	0.675841	0.300126	1.03541	0.403355	0.870391
nrdD	anaerobic ribonucleoside-triphosphate reductase	-0.180486	0.915593	0.0179001	1.03741	0.325395	0.857917
nrdE	ribonucleoside-diphosphate reductase 2	-0.487756	0.85128	-0.0718896	1.0228	0.41331	0.871664
nrdF	ribonucleoside-diphosphate reductase 2	-0.145097	0.92154	0.12751	1.04664	1.80555	0.0704187
nrdG	anaerobic ribonucleotide reductase activating protein	0.503313	0.883646	0.295449	1.03621	1.08777	0.671362
nrdH	glutaredoxin-like protein; hydrogen donor	-0.506939	0.846831	-0.0766213	1.02188	0.600105	0.878428
nrdI	orf	0.264424	0.941083	0.382553	1.01613	1.69342	0.129152
nrfA	periplasmic cytochrome c(552): plays a role in nitrite reduction	1.59126	0.0723006	0.769025	0.777987	1.88406	0.0423734
nrfB	formate-dependent nitrite reductase; a penta-haeme cytochrome c	-0.178783	0.915889	-0.164419	1.00271	0.805511	0.836444
nrfC	formate-dependent nitrite reductase; Fe-S centers	0.580285	0.850087	-0.462428	0.917996	0.895634	0.797711
nrfD	formate-dependent nitrate reductase complex; transmembrane protein	-0.35262	0.881629	-0.243219	0.98258	0.696314	0.866243
nrfE	formate-dependent nitrite reductase; possible assembly function	0.468179	0.896382	0.338673	1.02764	2.24366	0.00127505
nrfF	part of formate-dependent nitrite reductase complex	-0.457575	0.858225	0.101158	1.04542	0.849597	0.819147
nrfG	part of formate-dependent nitrite reductase complex	-0.0739298	0.93204	-0.122778	1.01229	0.273946	0.847566
nth	endonuclease III; specific for apurinic and/or apyrimidinic sites	-0.594078	0.826404	-0.038724	1.02883	0.631897	0.875745
ntpA	dATP pyrophosphohydrolase	-0.340691	0.884191	0.207461	1.04587	0.624533	0.87648
nuoA	NADH dehydrogenase I chain A	-0.285024	0.895797	-0.267678	0.975897	-0.724343	0.56532
nuoB	NADH dehydrogenase I chain B	0.62792	0.825341	0.00930205	1.03626	-0.698478	0.571741
nuoE	NADH dehydrogenase I chain E	-0.0160058	0.938887	0.0715173	1.04326	-0.689338	0.574034
nuoF	NADH dehydrogenase I chain F	-0.136163	0.92297	-0.143603	1.0076	-0.918208	0.520537
nuoG	NADH dehydrogenase I chain G	-0.0298476	0.937405	-0.0683615	1.02347	-0.0786198	0.750739
nuoH	NADH dehydrogenase I chain H	-0.0675643	0.932873	-0.194273	0.995359	-0.960178	0.511611
nuoI	NADH dehydrogenase I chain I	0.0220624	0.942419	-0.484874	0.910997	-0.404415	0.651741
nuoJ	NADH dehydrogenase I chain J	-0.0145328	0.939039	-0.159009	1.004	-0.975282	0.508465
nuoK	NADH dehydrogenase I chain K	-0.0561319	0.93432	0.15151	1.04714	-0.506266	0.622653
nuoL	NADH dehydrogenase I chain L	0.151943	0.947471	-0.135477	1.00945	-0.78085	0.551658
nuoM	NADH dehydrogenase I chain M	-0.267792	0.899257	-0.117871	1.01336	-0.028226	0.766102
nuoN	NADH dehydrogenase I chain N	-0.0877114	0.930174	-0.0895788	1.01931	-0.469534	0.632989
nupC	permease of transport system for 3 nucleosides	1.10026	0.441256	-0.415343	0.932537	0.581344	0.879429
nupG	transport of nucleosides	0.544357	0.866731	-0.0475631	1.02729	-0.279147	0.689111
nusA	transcription pausing; L factor	-0.20539	0.911158	-0.677633	0.850437	-0.748969	0.559304
nusB	transcription termination; L factor	-0.330023	0.886461	-0.952164	0.768098	-1.17435	0.470133
nusG	component in transcription antitermination	-0.306693	0.891353	-0.124852	1.01183	0.131954	0.812556
ogrK	prophage P2 ogr protein	-0.133816	0.923341	-0.129243	1.01086	0.656402	0.872791
ogt	O-6-alkylguanine-DNA/cysteine-protein methyltransferase	-0.275385	0.897741	-0.0781172	1.02159	0.356649	0.863423
ompA	outer membrane protein 3a (II*;G;d)	-0.1216	0.925236	-0.0646946	1.02417	-0.417934	0.647805
ompC	outer membrane protein 1b (Ib;c)	0.935581	0.596722	-0.0105051	1.03339	-0.338163	0.671319
ompF	outer membrane protein 1a (Ia;b;F)	-0.0620973	0.933573	-1.56131	0.621842	-0.143189	0.730859
ompR	response regulator (sensor	-0.122218	0.925141	-0.110711	1.01491	-0.417316	0.647985
ompX	outer membrane protein X	-0.0883256	0.930089	0.0657641	1.04275	-0.485131	0.628578
oppA	oligopeptide transport; periplasmic binding protein	-0.00632096	0.939863	0.0145457	1.03697	-0.42653	0.645314
oppB	oligopeptide transport permease protein	-0.262181	0.900369	-0.0570637	1.02558	-1.35861	0.439512
oppC	homolog of Salmonella oligopeptide transport permease protein	-0.472016	0.854911	0.145575	1.04707	-0.958831	0.511894
oppD	homolog of Salmonella ATP-binding protein of oligopeptide ABC transport system	-0.110646	0.926884	0.0315118	1.03912	-1.46052	0.424391
oppF	homolog of Salmonella ATP-binding protein of oligopeptide ABC transport system	-0.539853	0.839149	0.205921	1.04596	-0.0445025	0.761162
oraA	regulator	-0.166102	0.918063	0.316139	1.03244	1.21563	0.558791
ordL	probable oxidoreductase	-0.145049	0.921548	-0.0607034	1.02491	0.17301	0.823473
osmB	osmotically inducible lipoprotein	0.100032	0.946871	-0.124333	1.01195	-0.244696	0.699616
osmC	osmotically inducible protein	0.161472	0.947354	0.0994026	1.04531	-1.02868	0.497617
osmE	activator of ntrL gene	-0.133235	0.923432	-0.275128	0.973826	-1.1534	0.473901
osmY	hyperosmotically inducible periplasmic protein	-0.253246	0.902123	-0.119886	1.01293	-1.32249	0.44517
otsA	trehalose-6-phosphate synthase	0.331905	0.931435	0.372524	1.01902	-1.08953	0.485767
otsB	trehalose-6-phosphate phophatase	0.97208	0.563289	0.20962	1.04575	-1.14746	0.47498
oxyR	activator	-0.0361195	0.936701	-0.303649	0.965762	-0.354728	0.666381
pabA	p-aminobenzoate synthetase	0.523222	0.875719	-0.150313	1.00604	-0.736707	0.562288
pabB	p-aminobenzoate synthetase	-0.196358	0.912789	-0.0011977	1.03478	0.489673	0.87863
pabC	4-amino-4-deoxychorismate lyase	0.0660431	0.945421	1.07759	0.44734	1.26201	0.514132
pal	peptidoglycan-associated lipoprotein	-0.0888286	0.930019	-0.48042	0.912389	-0.972844	0.50897
panB	3-methyl-2-oxobutanoate hydroxymethyltransferase	0.415681	0.912509	-0.219948	0.988762	-0.401923	0.652468
panC	pantothenate synthetase	0.209395	0.945617	0.0117859	1.0366	0.318726	0.856662
panD	aspartate 1-decarboxylase	-0.00433027	0.940057	-0.0119871	1.03317	0.60021	0.878422
panF	sodium/pantothenate symporter	-0.456812	0.8584	0.475005	0.981983	0.852393	0.817944
parC	DNA topoisomerase IV subunit A	-0.317643	0.88907	-0.348103	0.95281	0.125091	0.810681
parE	DNA topoisomerase IV subunit B	-0.556855	0.835162	-0.105985	1.01591	0.112066	0.807086
pbpC	putative peptidoglycan enzyme	-0.0513202	0.934911	-0.228941	0.986395	0.586374	0.879202
pbpG	penicillin-binding protein 7	0.594114	0.843219	0.873422	0.674006	0.241038	0.840206
pckA	phosphoenolpyruvate carboxykinase	-0.052154	0.934809	0.569093	0.932569	-0.171168	0.722225
pcm	L-isoaspartate protein carboxylmethyltransferase type II	-0.0665194	0.933007	-0.269508	0.97539	-0.522826	0.618053
pcnB	poly(A) polymerase I	-0.272575	0.898304	0.311739	1.03329	0.786038	0.843095
pdhR	transcriptional regulator for pyruvate dehydrogenase complex	-0.278078	0.8972	0.193485	1.04652	0.778303	0.845572
pdxA	pyridoxine biosynthesis	-0.182226	0.91529	1.19399	0.321395	0.572123	0.879767
pdxB	erythronate-4-phosphate dehyrogenase	-0.176528	0.91628	-0.316903	0.961945	-0.35427	0.666517
pdxH	pyridoxinephosphate oxidase	0.564914	0.857419	-0.120731	1.01274	0.306658	0.854323
pdxJ	pyridoxine biosynthesis	0.413043	0.91323	-0.3939	0.939076	-0.0115716	0.771129
pdxK	pyridoxal/pyridoxine/pyridoxamine kinase	-0.0819503	0.930964	-0.415966	0.932346	-0.260899	0.694666
pdxY	pyridoxal kinase 2 / pyridoxine kinase	1.18782	0.357806	-0.168812	1.00165	1.6822	0.13629
pepA	aminopeptidase A/I	0.305236	0.935814	-0.110516	1.01495	-0.763996	0.55568
pepB	putative peptidase	1.05435	0.485427	-0.187749	0.996996	-0.0961579	0.745353
pepD	aminoacyl-histidine dipeptidase (peptidase D)	1.07852	0.462191	-0.112516	1.01452	-0.808871	0.54507
pepE	peptidase E	-0.537852	0.839618	-0.345686	0.953525	0.614567	0.877365
pepP	proline aminopeptidase P II	0.182573	0.94683	-0.253535	0.979784	-0.868109	0.531547
pepQ	proline dipeptidase	0.447144	0.903254	-0.106388	1.01583	-0.636338	0.587591
pepT	putative peptidase T	0.166493	0.947263	-0.869224	0.792122	-0.896892	0.525174
perM	putative permease	0.162442	0.947338	0.53094	0.954434	1.24555	0.530146
perR	putative transcriptional regulator LYSR-type	0.847076	0.673366	0.192797	1.04655	0.238241	0.839557
pfkA	6-phosphofructokinase I	0.560553	0.859442	-0.948711	0.769081	-0.107633	0.741822
pfkB	6-phosphofructokinase II; suppressor of pfkA	-0.298551	0.893034	-0.154942	1.00496	-0.596622	0.598032
pflA	pyruvate formate lyase activating enzyme 1	-0.0495215	0.935128	-0.229426	0.986266	0.276609	0.848138
pflC	probable pyruvate formate lyase activating enzyme 2	-0.507111	0.846791	-0.0680706	1.02353	-0.0698704	0.75342
pflD	formate acetyltransferase 2	-0.292509	0.894273	0.0399489	1.0401	0.23399	0.838563
pfs	orf	0.319861	0.933507	0.0282903	1.03873	0.505786	0.879411
pgi	glucosephosphate isomerase	0.708869	0.776298	-0.611907	0.871044	-1.29122	0.450202
pgk	phosphoglycerate kinase	0.0757438	0.945915	-0.415452	0.932504	-1.40834	0.43198
pgm	phosphoglucomutase	0.549318	0.864536	0.555335	0.940743	0.547053	0.880196
pgpA	phosphatidylglycerophosphatase	-0.085982	0.930413	0.710972	0.829498	0.00911065	0.777325
pgpB	non-essential phosphatidylglycerophosphate phosphatase	-0.0424897	0.935965	-0.0158976	1.03256	0.877029	0.806793
pgsA	phosphatidylglycerophosphate synthetase = CDP-1	0.387048	0.919891	1.11435	0.406473	-0.722221	0.565843
pheA	chorismate mutase-P and prephenate dehydratase	-0.0752881	0.93186	0.185015	1.04681	0.201291	0.830655
pheL	leader peptide of chorismate mutase-P-prephenate dehydratase	0.708444	0.776578	0.952395	0.588214	0.888497	0.801262
pheM	phenylalanyl-tRNA synthetase (pheST) operon leader peptide	0.173075	0.947112	1.11567	0.405019	1.48132	0.298187
pheP	phenylalanine-specific transport system	-0.185176	0.914773	-0.029229	1.03043	0.335638	0.859791
pheS	phenylalanine tRNA synthetase	-0.152441	0.920342	-0.212116	0.9908	-0.50118	0.624073
pheT	phenylalanine tRNA synthetase	0.0681189	0.945532	-0.515247	0.901478	-1.4078	0.43206
phnA	orf	-0.533993	0.840521	-0.517943	0.900632	-0.495292	0.625721
phnB	orf	-0.145936	0.921404	-0.541299	0.893285	-0.456029	0.636834
phnC	ATP-binding component of phosphonate transport	-0.361099	0.879793	-0.093313	1.01855	0.561054	0.880044
phnD	periplasmic binding protein component of Pn transporter	-0.369984	0.877858	-0.105982	1.01592	0.766827	0.849076
phnE	membrane channel protein component of Pn transporter	-0.277452	0.897326	-0.147213	1.00676	0.313435	0.855647
phnF	putative transcriptional regulator	-0.503358	0.847663	-0.138092	1.00886	0.681402	0.868948
phnG	phosphonate metabolism	-0.079591	0.931284	-0.488037	0.910008	0.721062	0.861054
phnH	phosphonate metabolism	-0.112483	0.926611	-0.0159482	1.03256	0.839148	0.823531
phnI	phosphonate metabolism	-0.103989	0.927862	-0.887674	0.786704	0.0586096	0.791894
phnJ	phosphonate metabolism	0.22696	0.944476	-0.648365	0.859591	0.746731	0.854724
phnK	ATP-binding component of phosphonate transport	-0.332847	0.885862	0.0879719	1.04456	1.13024	0.636058
phnL	ATP-binding component of phosphonate transport	0.398659	0.917015	-0.575617	0.882474	-1.0064	0.502091
phnM	phosphonate metabolism	-0.35291	0.881566	0.0288692	1.0388	0.951927	0.766767
phnN	ATP-binding component of phosphonate transport	0.316124	0.934118	-0.529905	0.896871	0.561762	0.88003
phnO	putative regulator	-0.0955806	0.929071	-0.14765	1.00666	0.387085	0.868146
phnP	phosphonate metabolism	0.123571	0.947395	-0.382359	0.942569	0.36247	0.864377
phnQ	orf	-0.532742	0.840813	-0.427277	0.928873	0.173068	0.823488
phoA	alkaline phosphatase	1.41122	0.171574	0.60037	0.912772	2.01546	0.0150996
phoB	positive response regulator for pho regulon	-0.506306	0.846978	0.0973023	1.04518	0.431495	0.873783
phoH	PhoB-dependent	0.0579607	0.944961	0.122605	1.04646	0.513807	0.879703
phoP	transcriptional regulatory protein	0.0492899	0.944421	0.831639	0.71717	0.551498	0.880171
phoQ	sensor protein PhoQ	-0.147891	0.921087	0.19479	1.04647	-0.320252	0.676688
phoR	positive and negative sensor protein for pho regulon	0.886112	0.640435	0.75846	0.787732	1.56839	0.220833
phoU	negative regulator for pho regulon and putative enzyme in phosphate metabolism	-0.140214	0.922325	-0.754699	0.826587	0.156773	0.819221
phpB	homolog of Salmonella cobC	-0.385606	0.874427	-0.205831	0.99242	0.60119	0.878357
phrB	deoxyribodipyrimidine photolyase (photoreactivation)	-0.0323635	0.937125	0.935049	0.607425	1.56044	0.227504
pin	inversion of adjacent DNA; at locus of e14 element	1.21841	0.329437	0.166254	1.04714	1.96434	0.0232295
pinO	calcium-binding protein required for initiation of chromosome replication	-0.139753	0.922399	0.358768	1.02273	1.40109	0.375764
pitA	low-affinity phosphate transport	-0.350863	0.882008	-0.121798	1.01251	-0.0369771	0.763449
pitB	low-affinity phosphate transport	0.313983	0.934461	-0.108073	1.01547	0.595685	0.878702
pldA	outer membrane phospholipase A	-0.0550742	0.934451	-0.141193	1.00815	1.04666	0.70318
pldB	lysophospholipase L(2)	-0.194693	0.913087	-0.377475	0.944041	0.509381	0.87955
plsB	glycerol-3-phosphate acyltransferase	0.0705515	0.945658	-0.196707	0.994745	-0.381635	0.65842
plsC	1-acyl-sn-glycerol-3-phosphate acyltransferase	-0.387476	0.874014	-0.024782	1.03115	0.329737	0.858719
plsX	glycerolphosphate auxotrophy in plsB background	1.27138	0.281984	0.0393117	1.04003	0.548989	0.880188
pmbA	maturation of antibiotic MccB17	0.241468	0.943321	-0.0410237	1.02844	-0.175625	0.72085
pmrD	polymyxin resistance protein B	0.979161	0.556706	0.216146	1.04535	1.16829	0.602561
pncB	nicotinate phosphoribosyltransferase	-0.377767	0.876153	0.415519	1.00554	0.386526	0.868065
pnp	polynucleotide phosphorylase; cytidylate kinase activity	0.111119	0.947168	0.0272176	1.0386	0.491664	0.87874
pntA	pyridine nucleotide transhydrogenase	-0.0839852	0.930687	-0.462867	0.917859	-1.56578	0.410013
pntB	pyridine nucleotide transhydrogenase	-0.343765	0.883533	0.310044	1.03361	-0.256741	0.695935
pnuC	required for NMN transport	1.66549	0.0462662	0.607938	0.90773	1.98885	0.0189885
polA	DNA polymerase I	-0.182896	0.915172	-0.0750957	1.02218	0.44076	0.874757
polB	DNA polymerase II	1.93043	0.00536513	1.49144	0.0882017	1.62781	0.174021
potA	ATP-binding component of spermidine/putrescine transport	0.569211	0.855402	0.493491	0.973466	1.49553	0.284971
potB	spermidine/putrescine transport system permease	-0.37108	0.877618	0.311145	1.0334	0.401009	0.87008
potC	spermidine/putrescine transport system permease	0.295112	0.93728	0.526209	0.95697	1.42782	0.34947
potD	spermidine/putrescine periplasmic transport protein	-0.0392417	0.936343	-0.345195	0.95367	-0.165858	0.723864
potE	putrescine transport protein	-0.171184	0.917198	1.19151	0.323946	1.75901	0.0920287
potF	periplasmic putrescine-binding protein; permease protein	0.954923	0.579114	0.283284	1.03815	1.69959	0.125327
potG	ATP-binding component of putrescine transport system	-0.619261	0.820465	-0.165509	1.00244	0.163912	0.821101
potH	putrescine transport protein; permease	-0.113475	0.926463	0.739658	0.804673	0.910009	0.790304
potI	putrescine transport protein; permease	0.337706	0.93038	0.235333	1.04388	-0.00373947	0.773482
poxB	pyruvate oxidase	-0.427571	0.86505	-0.160897	1.00355	-1.74826	0.387797
ppa	inorganic pyrophosphatase	0.0896771	0.946514	-0.652345	0.858344	-0.90364	0.523698
ppc	phosphoenolpyruvate carboxylase	0.648838	0.813507	-0.29023	0.969582	0.361387	0.864201
ppdA	prepilin peptidase dependent protein A	-0.293669	0.894036	-0.171221	1.00106	0.454954	0.876104
ppdB	prepilin peptidase dependent protein B	-0.460913	0.857461	-0.0528008	1.02636	0.27604	0.848016
ppdC	prepilin peptidase dependent protein C	0.0106924	0.941451	0.0954137	1.04506	0.228439	0.837252
ppdD	prelipin peptidase dependent protein	-0.0289892	0.9375	-0.100246	1.01712	0.255508	0.843507
pphA	protein phosphatase 1 modulates phosphoproteins	-0.473474	0.854575	0.334479	1.02859	0.259998	0.844512
pphB	protein phosphatase 2	0.199895	0.946118	0.211483	1.04564	1.82729	0.0616305
ppiA	peptidyl-prolyl cis-trans isomerase A (rotamase A)	-0.432267	0.863987	-0.028633	1.03053	0.370535	0.865659
ppiB	peptidyl-prolyl cis-trans isomerase B (rotamase B)	0.10662	0.947058	-0.157426	1.00437	-0.80904	0.54503
ppk	polyphosphate kinase	0.160661	0.947367	0.369706	1.0198	-0.547186	0.611357
ppsA	phosphoenolpyruvate synthase	-0.00650298	0.939845	-0.0468915	1.02741	-0.923276	0.519445
ppx	exopolyphosphatase	0.0454643	0.944167	-0.00971306	1.03351	-0.0530483	0.75856
pqiA	paraquat-inducible protein A	-0.030695	0.937311	0.106892	1.04574	0.532562	0.880125
pqiB	paraquat-inducible protein B	-0.0207296	0.938393	0.316772	1.03231	0.523207	0.87996
prc	carboxy-terminal protease for penicillin-binding protein 3	-0.0456097	0.935597	-0.283127	0.971586	-0.0509711	0.759193
prfA	peptide chain release factor RF-1	0.689928	0.788554	0.144378	1.04705	1.32158	0.455143
prfB	peptide chain release factor RF-2	-0.247659	0.90321	-0.355433	0.950636	-0.182345	0.718778
prfC	peptide chain release factor RF-3	-0.196565	0.912752	0.299388	1.03554	1.07426	0.682084
prfH	probable peptide chain release factor	1.60691	0.0661212	0.537023	0.951116	0.829808	0.827299
priA	primosomal protein N'(= factor Y)(putative helicase)	-0.333172	0.885793	0.0514963	1.04136	-0.355422	0.666175
priB	primosomal replication protein N	0.0152452	0.941847	-0.182387	0.998328	-0.58235	0.601842
priC	primosomal replication protein N''	-0.328818	0.886717	0.95504	0.585271	0.771341	0.847722
prkB	probable phosphoribulokinase	-0.312422	0.890161	-0.00338314	1.03446	0.0204931	0.78071
prlA	putative ATPase subunit of translocase	-0.0543506	0.93454	-0.0854372	1.02014	-0.582025	0.601929
prlC	oligopeptidase A	0.492365	0.887785	0.76821	0.778745	0.853715	0.817371
prmA	methylase for 50S ribosomal subunit protein L11	-0.583912	0.828799	-0.0914094	1.01894	0.172856	0.823433
proA	gamma-glutamylphosphate reductase	0.872121	0.652408	0.155942	1.04716	-0.844387	0.536896
proB	gamma-glutamate kinase	0.578385	0.851011	-0.00255655	1.03458	-0.384439	0.657595
proC	pyrroline-5-carboxylate reductase	-0.198515	0.912402	0.0767496	1.0437	-0.736243	0.562401
proP	low-affinity transport system; proline permease II	0.0194319	0.942202	-0.00987792	1.03349	0.0781775	0.79753
proS	proline tRNA synthetase	0.678521	0.795706	-0.655828	0.857253	-1.49859	0.419051
proW	high-affinity transport system for glycine betaine and proline	0.0531926	0.94467	0.167176	1.04714	1.14879	0.619936
proX	high-affinity transport system for glycine betaine and proline	-0.487712	0.85129	-0.0732044	1.02255	0.518216	0.879835
proY	proline permease transport protein	1.35927	0.209619	0.933051	0.609627	1.86296	0.0489298
prpB	putative phosphonomutase 2	2.12165	0.00055452	1.02044	0.511754	2.55535	6.05709e-06
prpC	putative citrate synthase; propionate metabolism?	1.99014	0.00284707	0.910266	0.634552	2.45993	4.20396e-05
prpD	orf	-0.320904	0.888386	0.164893	1.04715	0.336885	0.860014
prpE	putative propionyl-CoA synthetase	1.52959	0.10041	0.758918	0.787312	2.27168	0.000875738
prpR	regulator for prp operon	-0.34516	0.883234	0.108251	1.04581	0.186053	0.826823
psd	phosphatidylserine decarboxylase; phospholipid synthesis	-0.258132	0.901166	-0.393197	0.939289	-0.149648	0.728866
pshM	putative general secretion	-0.150432	0.920672	-0.717197	0.838139	0.37215	0.865911
psiF	induced by phosphate starvation	-0.275841	0.897649	0.180901	1.04691	-0.127073	0.735831
pspA	phage shock protein	-0.189461	0.914017	-0.158112	1.00421	0.188544	0.827455
pspB	phage shock protein	-0.172129	0.917036	-0.108753	1.01533	-0.0761608	0.751493
pspC	phage shock protein: activates phage shock-protein expression	-0.418531	0.867088	0.0671545	1.04287	0.383406	0.86761
pspE	phage shock protein	-0.177668	0.916082	-0.0879424	1.01964	0.530486	0.880097
pspF	psp operon transcriptional activator	-0.0773477	0.931585	-0.00331954	1.03447	0.304292	0.853854
pssA	phosphatidylserine synthase; phospholipid synthesis	0.0834406	0.946262	0.0723719	1.04333	0.218721	0.834927
pstA	high-affinity phosphate-specific transport system	-0.123167	0.924996	-0.163816	1.00285	0.427588	0.873351
pstS	high-affinity phosphate-specific transport system; periplasmic phosphate-binding protein	-0.407678	0.869522	-0.399379	0.937411	-0.0433867	0.761502
pta	phosphotransacetylase	0.72564	0.765057	-0.631547	0.864869	0.44858	0.875521
pth	peptidyl-tRNA hydrolase	0.0458581	0.944194	-0.158592	1.00409	-0.0385618	0.762968
ptr	protease III	-0.486302	0.851616	0.374161	1.01856	0.906518	0.792134
ptrB	protease II	-0.0371465	0.936584	0.887942	0.658596	0.710238	0.863432
ptsA	PEP-protein phosphotransferase system enzyme I	-0.462625	0.857068	0.144373	1.04705	0.261914	0.844937
ptsG	PTS system	-0.0772499	0.931598	-0.0853188	1.02017	-0.803522	0.546318
ptsH	PTS system protein HPr	0.318702	0.933698	-0.0430541	1.02808	-0.533458	0.61512
ptsI	PEP-protein phosphotransferase system enzyme I	0.24025	0.943425	-0.664067	0.854675	-0.505843	0.62277
ptsN	phosphotransferase system enzyme IIA	0.409406	0.91421	-0.367717	0.946971	-0.785077	0.550656
ptsO	phosphocarrier protein HPr-like NPr	-0.298686	0.893006	-0.00890742	1.03364	0.214803	0.833977
ptsP	PTS system	-0.0250013	0.937936	-0.129921	1.01071	-0.445744	0.639778
ptxA	putative PTS system enzyme II A component	0.126907	0.947436	-0.273111	0.974388	0.398095	0.869687
purA	adenylosuccinate synthetase	-0.152665	0.920305	-0.430986	0.927731	-0.949058	0.51395
purB	adenylosuccinate lyase	-0.294756	0.893813	-0.285922	0.970799	-0.46567	0.634087
purC	phosphoribosylaminoimidazole-succinocarboxamide synthetase = SAICAR synthetase	-0.572558	0.831472	-0.316275	0.962127	0.0436923	0.787547
purD	phosphoribosylglycinamide synthetase = GAR synthetase	-0.272475	0.898324	-0.315964	0.962217	0.780158	0.844987
purE	phosphoribosylaminoimidazole carboxylase = AIR carboxylase	0.0220144	0.942415	-0.533774	0.895654	-0.0976477	0.744895
purF	amidophosphoribosyltransferase = PRPP amidotransferase	-0.477697	0.853602	-0.459079	0.919037	-0.330196	0.673703
purH	phosphoribosylaminoimidazolecarboxamideformyltransferase = AICAR formyltransferase; IMP cyclohydrola	-0.129655	0.923993	-0.339454	0.955363	0.26407	0.845413
purK	phosphoribosylaminoimidazole carboxylase = AIR carboxylase	0.273902	0.940009	-0.224001	0.987698	0.400788	0.87005
purL	phosphoribosylformyl-glycineamide synthetase = FGAM synthetase	-0.266909	0.899433	-0.279477	0.97261	0.365608	0.864881
purM	phosphoribosylaminoimidazole synthetase = AIR synthetase	-0.397821	0.87172	-0.507279	0.90398	-0.0121153	0.770965
purN	phosphoribosylglycinamide formyltransferase 1	-0.582457	0.829142	-0.22288	0.987993	-0.238406	0.701542
purR	transcriptional repressor for pur regulon	-0.143636	0.921776	-0.0183562	1.03218	0.198974	0.830078
purT	phosphoribosylglycinamide formyltransferase 2	0.840122	0.679071	-0.135589	1.00943	1.75747	0.0928092
purU	formyltetrahydrofolate deformylase; for purT-dependent FGAR synthesis	-0.28753	0.895288	-0.0833118	1.02057	-0.57617	0.603501
putA	proline dehydrogenase	0.180558	0.946896	0.5529	0.942155	-0.95155	0.513424
putP	major sodium/proline symporter	-0.256144	0.901556	0.518533	0.961005	-0.104048	0.742926
pykA	pyruvate kinase II	-0.193078	0.913375	-0.901816	0.782579	-0.84863	0.535933
pykF	pyruvate kinase I (formerly F)	-0.0338064	0.936963	-0.656768	0.856959	-0.975292	0.508463
pyrB	aspartate carbamoyltransferase	0.00773573	0.941187	-0.396396	0.938318	0.904639	0.793111
pyrC	dihydro-orotase	-0.187916	0.91429	-0.36683	0.947236	0.324739	0.857795
pyrD	dihydro-orotate dehydrogenase	-0.140284	0.922314	-0.0942715	1.01835	0.517066	0.879802
pyrE	orotate phosphoribosyltransferase	-0.0744796	0.931967	0.197805	1.04635	0.379446	0.867023
pyrF	orotidine-5'-phosphate decarboxylase	-0.29299	0.894175	0.201195	1.04619	0.77394	0.846928
pyrG	CTP synthetase	0.263723	0.941159	-0.234484	0.984922	0.164142	0.821162
pyrH	uridylate kinase	0.25478	0.942085	-0.303606	0.965774	0.0868894	0.800012
pyrI	aspartate carbamoyltransferase	-0.0224107	0.938214	-0.55366	0.889392	0.434751	0.874133
pyrL	pyrBI operon leader peptide	-0.623483	0.819469	0.184782	1.04681	0.478432	0.877936
qor	quinone oxidoreductase	-0.0469234	0.93544	-0.17523	1.00009	-0.573728	0.604158
queA	synthesis of queuine in tRNA; probably S-adenosylmethionine:tRNA ribosyltransferase-isomerase	-0.194869	0.913055	-0.328152	0.958675	-0.324229	0.675493
[truncated: 2,044 more rows]

## Sheet: W3110_differential genes
0.5 h up	1.5 h up	3.9 h up	0.5 h dn	1.5 h dn	3.9 h dn
ada	abc	acrE		ackA	accD
afuC	aceA	acrF		ansB	aceE
alkB	aceB	aer		b1448	aceK
amn	acs	agaS		b1541	acnA
ansB	ada	agaZ		b1588	acs
araA	afuC	alkA		b2618	aidB
araC	aldA	alkB		b2997	aldA
araF	alkB	araA		dcuB	aldB
aspA	araA	araC		fabG	artP
b0235	aroM	araF		frdC	asd
b0245	artQ	argC		gapA	atpA
b0309	atoB	ascF		glcG	b0725
b0359	atoD	atoE		malP	b0836
b0373	atoS	atoS		nac	b1145
b0379	b0024	b0024		ompF	b1593
b0753	b0235	b0165		rplC	b1664
b0844	b0309	b0235		rplF	b1777
b0846	b0373	b0309		rplW	b1836
b0868	b0832	b0359		rpsF	b1953
b0872	b1169	b0373		rpsJ	b1957
b0878	b1543	b0379		rpsP	b1976
b1472	b1936	b0499		rpsS	b1983
b1500	b1956	b0816		spr	b2080
b1522	b1963	b0822		treC	b2430
b1565	b1966	b0834		wbbI	b2659
b1586	b2016	b0844		wbbJ	b2809
b1588	b2174	b0846		wzzB	b3913
b1644	b2225	b0868		yagU	cbpA
b1956	b2680	b0872		yibO	ccmF
b1972	b2876	b0878		yjjI	ccmH
b1976	caiB	b0942		ykfE	cfa
b1980	caiD	b0960			clpB
b2001	caiT	b0964			cls
b2291	cbl	b1017			crl
b2534	ccmB	b1028			cspC
b2740	ccmC	b1030			cspD
b3007	cirA	b1134			cutF
betA	cynX	b1146			cyoD
bioC	dadA	b1168			dadA
btuR	dctA	b1173			dadX
caiB	dinP	b1310			dapB
caiD	dld	b1364			dcm
caiT	dppB	b1409			dctA
cdd	eaeH	b1410			dcuA
clpB	eco	b1433			def
cynT	fixB	b1458			deoA
cysH	fixX	b1462			deoB
cysI	fliF	b1472			deoC
cysJ	fliJ	b1484			deoD
cysK	fliK	b1486			dld
cysM	fliL	b1488			dnaJ
ddlB	flu	b1490			dnaK
dinD	folE	b1497			dniR
dinF	fruB	b1498			dppA
dinP	fumA	b1499			dppC
entC	galS	b1500			dsrB
fepD	gloB	b1502			elaB
fixB	gltA	b1504			eno
fixX	hisH	b1506			erfK
fliF	htgA	b1522			fabB
fliQ	hycD	b1555			fabG
ftn	ilvH	b1565			fba
ftsA	lacY	b1567			frdA
galE	leuA	b1579			ftsN
galK	leuC	b1590			ftsZ
gef	leuO	b1605			gabD
glnK	lexA	b1626			gcvH
gltA	lysP	b1627			gcvP
hisF	mhpA	b1640			gcvT
hscA	mhpC	b1644			glf
hslV	mhpF	b1657			glgA
htgA	mhpT	b1675			glgX
htpG	napC	b1691			glnH
ibpA	napD	b1741			gmhA
insA_1	napF	b1762			grxB
insA_2	nhaR	b1828			hflC
insA_3	pabC	b1904			himD
insB_2	pdxA	b1978			hyaA
insB_3	pgsA	b1980			hyaB
intF	pheM	b2070			hyaC
kdpA	polB	b2071			hyaD
kdpC	potE	b2072			hyaE
kdpE	prpB	b2227			hycC
lnt	recN	b2229			icdA
lrhA	rtn	b2245			infC
lysC	sbmA	b2247			ivbL
malI	sbmC	b2249			katE
malT	sdhA	b2253			kdgT
marA	sdhB	b2257			lon
mdlA	sdhC	b2275			lpdA
menE	sdhD	b2291			lpp
mhpT	slpA	b2295			manX
moaA	sucA	b2322			menG
moaC	tauA	b2324			miaA
moeB	tauC	b2334			mopA
mrsA	tbpA	b2351			msyB
murD	thrA	b2359			mtr
murF	thrC	b2361			narG
murG	trs5_6	b2363			narH
mutS	ugd	b2373			nfo
napF	uhpB	b2383			nusB
narW	yaaA	b2387			oppB
narZ	yaaF	b2391			oppD
nhaR	yaaH	b2434			osmC
nohA	yabF	b2496			osmE
nrfA	yabJ	b2503			osmY
nupC	yabM	b2504			otsA
pdxY	yabP	b2505			otsB
pepB	yaeE	b2506			pgi
pepD	yaeF	b2611			pgk
phoA	yaeJ	b2638			pheT
pin	yafA	b2639			phnL
plsX	yafE	b2641			pntA
pnuC	yafH	b2649			poxB
polB	yafK	b2651			proS
prfH	yafN	b2654			rhaT
proY	yafZ	b2656			rpoB
prpB	yagB	b2658			rpoC
prpC	yagE	b2680			rpoE
prpE	yagG	b2682			rpoH
recN	yagJ	b2740			rpoN
rhsC	yagP	b2755			rpsB
rlpA	yagT	b2756			sdhA
rne	yahC	b2760			sdhC
sbm	yahE	b2772			selA
sbmA	yahG	b2810			slp
sbmC	yahI	b2853			smf_2
secG	yahM	b2856			sodB
sseB	yaiC	b2876			sseA
sucA	yaiP	b2878			sucA
sucC	yaiT	b3004			sucB
sulA	yaiV	b3015			sucC
tbpA	ybfD	b3027			sucD
tpr	ybiO	b3051			talA
tus	yebB	b3254			thrS
ubiE	yebM	b4103			tktB
umuD	yedI	b4286			tolC
uvrA	yeeA	bacA			tpiA
uvrB	yeeF	barA			tpx
yabF	yeeO	bax			trs5_7
yabJ	yeeT	betA			trs5_8
yabM	yeeW	bglA			ubiB
yaeD	yeeY	bioB			uspA
yafB	yeiB	bioC			wbbI
yafC	yeiK	bioH			wbbK
yafD	yeiO	cadA			wrbA
yafE	yeiP	caiB			yaeB
yafH	yejA	caiD			yaeD
yafM	yejE	caiF			yaeF
yafN	yejH	caiT			yaeO
yafO	yfcB	carA			yafD
yafP	ygcG	ccmC			yafJ
yafV	ygjI	celB			yagN
yafX	yhaI	cheB			yagS
yafZ	yhiF	cheR			yagV
yagB	yhjW	cheW			yaiB
yagE	yicM	cheZ			yajC
yagF	yieP	citC			yajR
yagG	ykfF	cmtB			ybaR
yagH	ykgB	codA			ybaS
yagJ	ykgI	cpsB			ybaT
yagN	ykgL	cpsG			ybaY
yagR	ymfA	creD			ybbI
yagS	ymfE	cspB			ybbO
yagT	yneJ	cspF			ybbW
yagW	yodB	cynT			ybeL
yagX	yohC	cynX			ybgJ
yahA	yohF	cysC			ycaC
yahO	yohG	cysZ			yccD
yaiC	yohJ	ddg			yccJ
yaiI	yohK	ddlA			ycfO
yaiM	yojH	dicC			ycgB
yaiP	yojI	dinF			yciD
yajQ		div			yciF
ybdO		dnaX			ydaA
ybeA		dsdX			ydiC
ybeB		eaeH			ydiT
ybeJ		ebgA			yeaA
ybfB		edd			yeaG
ybfC		elaA			yeaH
ybgF		emrB			yebE
ybgQ		emrE			yedU
ybhB		envR			yeeA
ybiA		envY			yeiA
ybiB		eutJ			yeiH
ybiH		evgA			yeiI
ybiJ		fadL			yejM
ybiT		fadR			yfiD
ybiY		fdrA			ygaM
ybjC		fecC			ygbO
ybjM		fepC			yggB
ybjU		fhuE			yghA
yceC		fimG			ygiW
ycfA		fimI			yhaH
ycfJ		fimZ			yhbH
ycfP		fixB			yhbJ
ycfR		fixX			yhbM
ycfW		flgC			yhbO
ycgL		flgE			yhhA
ycgN		flgG			yhiM
ychF		flgI			yhiU
ychH		flgK			yhiV
yciA		fliA			yhiW
yciC		fliC			yhiX
yddA		fliD			yhjB
ydeY		fliI			yi91a
ydfA		fliJ			yiiS
ydfM		fliQ			yjbQ
ydgR		fliT			yjiR
yebI		focB			yjjU
yebL		folA			ykfA
yecK		folC			ykfD
yecT		fucA			ymgA
yeeA		fucK			ynhG
yeeD		galE			yohC
yeeU		galK			yohD
yeeX		gef			yqhE
yejA		glnK			yqjC
yfbL		glnL			yqjD
yfhF		glpA			yqjE
yfiA		glpC			yrbL
yggG		glpQ
yhbX		gntR
yhfN		goaG
yhgI		hemB
yhhA		hepA
yi81_1		hofB
ykfB		htgA
ykfC		htrE
ykfD		hycD
ykgD		hydN
ykgI		hyfC
ylaD		iap
ymfH		idnD
ymgB		idnT
ynfM		insA_1
yodB		insB_5
yohF		intE
yqhG		kdpC
		kdpE
		lacY
		lar
		leuA
		leuO
		lexA
		livF
		livM
		lplA
		lrhA
		lyxK
		malF
		malI
		maoC
		marA
		marB
		marR
		mcrC
		mdlA
		menF
		metA
		mhpA
		mhpC
		mhpF
		mhpT
		mlc
		moaA
		moaC
		modC
		modE
		moeB
		molR_1
		molR_2
		motB
		msbB
		mtlR
		murD
		murF
		murG
		napC
		napD
		narW
		narZ
		nei
		nhaR
		nikC
		nikE
		nmpC
		nohA
		nrdF
		nrdG
		nrdI
		nrfA
		nrfE
		oraA
		pabC
		pdxY
		perM
		pheM
		phnK
		phoA
		phoR
		phrB
		pin
		pinO
		pldA
		pmrD
		pnuC
		polB
		potA
		potC
		potE
		potF
		pphB
		prfA
		prfC
		proW
		proY
		prpB
		prpC
		prpE
		purT
		rcsA
		recA
		recD
		recE
		recF
		recN
		rem
		rfaJ
		rfaY
		rhaA
		rhaD
		rhsB
		rhsC
		rhsE
		rimK
		rnt
		rspB
		rtcR
		rtn
		ruvA
		ruvC
		sbcD
		sbm
		sbmA
		sdiA
		sfmD
		sfmF
		sfmH
		sgaT
		sgbU
		sgcR
		sgcX
		srlD
		srlE
		srlR
		sufI
		sulA
		syd
		t150
		tap
		tar
		tauA
		tauC
		tbpA
		tdcD
		tdcR
		tehA
		thiC
		thiH
		thiJ
		tpr
		treC
		treR
		trkG
		ttdA
		tus
		tyrP
		ubiC
		ubiX
		ugpA
		uhpB
		uhpC
		uidB
		uidR
		umuD
		uraA
		uvrY
		wcaB
		wcaD
		wcaF
		wcaI
		wcaM
		wecF
		wzxC
		xapB
		xylE
		xylF
		xylH
		yaaA
		yaaF
		yaaH
		yabF
		yabJ
		yabM
		yabP
		yadC
		yadE
		yadI
		yadN
		yadS
		yafE
		yafK
		yafO
		yafP
		yagJ
		yahA
		yahC
		yahE
		yahG
		yahI
		yahM
		yaiC
		yaiI
		yaiM
		yaiP
		yaiS
		yaiT
		yaiV
		yajD
		yajG
		ybaE
		ybaQ
		ybbC
		ybbD
		ybbF
		ybbP
		ybbY
		ybcH
		ybcI
		ybcN
		ybcO
		ybcW
		ybcZ
		ybdJ
		ybdS
		ybfB
		ybfC
		ybfD
		ybfF
		ybfG
		ybgC
		ybgG
		ybgO
		ybgQ
		ybhB
		ybhJ
		ybhR
		ybhS
		ybiA
		ybiB
		ybiH
		ybiJ
		ybiM
		ybiT
		ybiX
		ybiY
		ybjD
		ybjE
		ybjG
		ybjM
		ybjO
		ycbF
		ycbO
		ycbS
		yccZ
		ycdG
		ycdP
		yceC
		ycfA
		ycfH
		ycfJ
		ycfK
		ycfR
		ycgN
		ycgW
		ychE
		ychG
		yciA
		yciC
		ycjJ
		ycjM
		ycjO
		ycjP
		ycjV
		ycjZ
		ydbD
		ydcC
		ydcP
		yddA
		yddE
		ydeA
		ydeF
		ydfA
		ydfM
		ydgO
		ydgR
		ydhU
		ydiD
		ydiS
		ydjZ
		yeaJ
		yeaV
		yebG
		yebI
		yebL
		yecE
		yecG
		yecK
		yecM
		yecT
		yedL
		yedM
		yedN
		yeeF
		yeeT
		yegT
		yegX
		yehC
		yehL
		yehQ
		yeiB
		yejA
		yfaL
		yfaO
		yfbB
		yfbL
		yfbN
		yfcU
		yfeA
		yfeC
		yfeD
		yffG
		yfhD
		yfiC
		yfjH
		yfjI
		yfjK
		yfjM
		yfjQ
		yfjT
		yfjX
		yfjZ
		ygaA
		ygaP
		ygbA
		ygbD
		ygbF
		ygbL
		ygcG
		ygcN
		ygcP
		ygcS
		ygeH
		ygfH
		ygfJ
		yghK
		yghT
		ygiH
		ygiL
		ygiX
		ygjE
		ygjH
		ygjI
		ygjK
		ygjM
		ygjQ
		ygjT
		ygjV
		yhaC
		yhaD
		yhaF
		yhaI
		yhaK
		yhaP
		yhbY
		yhcA
		yhcD
		yhcL
		yhcM
		yhcP
		yhdJ
		yhdU
		yhdX
		yhgE
		yhgG
		yhgN
		yhhI
		yhhL
		yhhP
		yhhZ
		yhiF
		yhiJ
		yhiK
		yhiL
		yhiS
		yhjE
		yhjK
		yhjL
		yhjM
		yhjO
		yhjR
		yhjT
		yhjV
		yhjW
		yi22_1
		yiaA
		yiaL
		yiaM
		yiaO
		yiaT
		yiaV
		yibD
		yibF
		yibI
		yicJ
		yicK
		yicM
		yicO
		yidG
		yidJ
		yieI
		yieP
		yifB
		yigE
		yigG
		yigJ
		yigM
		yigU
		yigW_2
		yihG
		yihO
		yihP
		yiiG
		yijD
		yijE
		yjbI
		yjbL
		yjbM
		yjbO
		yjcQ
		yjcR
		yjcS
		yjcT
		yjcU
		yjcV
		yjcW
		yjdA
		yjeM
		yjfA
		yjfF
		yjfM
		yjgG
		yjgI
		yjgL
		yjgN
		yjgW
		yjhA
		yjhE
		yjhF
		yjhI
		yjhS
		yjiI
		yjiK
		yjiO
		yjiU
		yjjB
		yjjM
		yjjY
		ykgB
		ykgD
		ykgF
		ykgI
		ykgL
		ylaD
		ylbF
		ymcA
		ymdD
		ymfA
		ymfE
		ymfH
		ymfJ
		ymfM
		ymfR
		ymjA
		yneH
		yneJ
		ynfM
		yojI
		yphD
		yphG
		ypjA
		yqeF
		yqgD
		yqhG
		yqiH
		yqjB
		yraI
		yraJ
		yraL
		yrhA
		yrhB
		yshA
		ytfA
		ytfE
		ytfG
		ytfI
		ytfL
		yzgL

## Sheet: W_0.5up
Gene	B Number	Gene Name	Gene Description	superheading	heading	category	Blattner Group	operon description	239 in 22
galK	b0757	galK	galactokinase	Metabolism of small molecules	Degradation of small molecules	Carbon compounds	Carbon compound catabolism	documented galETKM operon
yagG	b0270	yagG	putative permease	Miscellaneous	Some information, but not classifiable	Not classified (included putative assignments)	Carbon compound catabolism	predicted operon
malT	b3418	malT	positive regulator of mal regulon	Metabolism of small molecules	Degradation of small molecules	Carbon compounds	Carbon compound catabolism	documented malT operon
yagH	b0271	yagH	putative beta-xylosidase (EC 3.2.1.37)	Miscellaneous	Some information, but not classifiable	Not classified (included putative assignments)	Carbon compound catabolism	predicted operon
araC	b0064	araC	transcriptional regulator for ara operon	Metabolism of small molecules	Degradation of small molecules	Carbon compounds	Carbon compound catabolism	documented araC operon
araA	b0062	araA	L-arabinose isomerase	Metabolism of small molecules	Degradation of small molecules	Carbon compounds	Carbon compound catabolism	documented araBAD operon
galE	b0759	galE	UDP-galactose-4-epimerase	Metabolism of small molecules	Degradation of small molecules	Carbon compounds	Carbon compound catabolism	documented galETKM operon
malI	b1620	malI	repressor of malX and Y genes	Metabolism of small molecules	Degradation of small molecules	Carbon compounds	Carbon compound catabolism	documented malI operon
kdpE	b0694	kdpE	regulator of kdp operon (transcriptional effector)	Global functions	Global regulatory functions	Global regulatory functions	Regulatory function	documented kdpDE operon
yafC	b0208	yafC	putative transcriptional regulator LYSR-type	Miscellaneous	Some information, but not classifiable	Not classified (included putative assignments)	Putative regulatory proteins	predicted operon
ykgD	b0305	ykgD	putative ARAC-type regulatory protein	Miscellaneous	Some information, but not classifiable	Not classified (included putative assignments)	Putative regulatory proteins	predicted operon
ybdO	b0603	ybdO	putative transcriptional regulator LYSR-type	Miscellaneous	Some information, but not classifiable	Not classified (included putative assignments)	Putative regulatory proteins	predicted operon
yagW	b0290	yagW	putative receptor	Miscellaneous	Some information, but not classifiable	Not classified (included putative assignments)	Putative regulatory proteins	predicted operon
insA_3	b0275	insA_3	IS1 protein InsA	Extrachromosomal	Laterally acquirred elements	Transposon-related functions	Phage, transposon, or plasmid	predicted operon
pin	b1158	pin	inversion of adjacent DNA; at locus of e14 element	Extrachromosomal	Laterally acquirred elements	Phage-related functions and prophages	Phage, transposon, or plasmid	predicted operon
intF	b0281	intF	putative phage integrase	Miscellaneous	Some information, but not classifiable	Not classified (included putative assignments)	Phage, transposon, or plasmid	predicted operon
insB_3	b0274	insB_3	IS1 protein InsB	Extrachromosomal	Laterally acquirred elements	Transposon-related functions	Phage, transposon, or plasmid	predicted operon
insA_2	b0265	insA_2	IS1 protein InsA	Extrachromosomal	Laterally acquirred elements	Transposon-related functions	Phage, transposon, or plasmid	predicted operon
insA_1	b0022	insA_1	IS1 protein InsA	Extrachromosomal	Laterally acquirred elements	Transposon-related functions	Phage, transposon, or plasmid	predicted operon
nohA	b1548	nohA	homolog of Qin prophage packaging protein NU1	Extrachromosomal	Laterally acquirred elements	Phage-related functions and prophages	Phage, transposon, or plasmid	predicted operon
yi81_1	b0016	yi81_1	IS186 hypothetical protein	Extrachromosomal	Laterally acquirred elements	Transposon-related functions	Phage, transposon, or plasmid	predicted operon
yafZ	b0252	yafZ	orf, hypothetical protein	Open reading frames	Unknown proteins, no known homologs	Unknown function	Phage, transposon, or plasmid	predicted operon
insB_2	b0264	insB_2	IS1 protein InsB	Extrachromosomal	Laterally acquirred elements	Transposon-related functions	Phage, transposon, or plasmid	predicted operon
yaiP	b0363	yaiP	polysaccharide metabolism	Miscellaneous	Some information, but not classifiable	Not classified (included putative assignments)	Cell structure	predicted operon
fliF	b1938	fliF	flagellar biosynthesis; basal-body MS(membrane and supramembrane)-ring and collar protein	Structural elements	Cell envelop	Surface structures	Cell structure	documented fliFGHIJK operon
ddlB	b0092	ddlB	D-alanine-D-alanine ligase B, affects cell division	Cell processes	Cell division	Cell division	Cell structure	predicted operon
murG	b0090	murG	UDP-N-acetylglucosamine:N-acetylmuramyl- (pentapeptide) pyrophosphoryl-undecaprenol N-acetylglucosamine transferase	Structural elements	Cell envelop	Murein sacculus, peptidoglycan	Cell structure	predicted operon
murF	b0086	murF	D-alanine:D-alanine-adding enzyme	Cell processes	Cell division	Cell division	Cell structure	predicted operon
fliQ	b1949	fliQ	flagellar biosynthesis	Structural elements	Cell envelop	Surface structures	Cell structure	documented fliLMNOPQR operon
murD	b0088	murD	UDP-N-acetylmuramoylalanine-D-glutamate ligase	Structural elements	Cell envelop	Murein sacculus, peptidoglycan	Cell structure	predicted operon
b1472	b1472	b1472	putative outer membrane porin protein	Miscellaneous	Some information, but not classifiable	Not classified (included putative assignments)	Membrane proteins	predicted operon
rlpA	b0633	rlpA	a minor lipoprotein	Macromolecule metabolism	Macromolecule synthesis, modification	Lipoprotein	Membrane proteins	predicted operon
yeeX	b2007	yeeX	putative alpha helix protein	Miscellaneous	Some information, but not classifiable	Not classified (included putative assignments)	Structural proteins	predicted operon
yeeU	b2004	yeeU	putative structural protein	Miscellaneous	Some information, but not classifiable	Not classified (included putative assignments)	Structural proteins	predicted operon
b0878	b0878	b0878	putative membrane protein	Miscellaneous	Some information, but not classifiable	Not classified (included putative assignments)	Structural proteins	predicted operon
b2291	b2291	b2291	putative alpha helix protein	Miscellaneous	Some information, but not classifiable	Not classified (included putative assignments)	Structural proteins	predicted operon
kdpA	b0698	kdpA	ATPase of high-affinity potassium transport system, A chain	Cell processes	Transport/binding proteins	Mechanism not stated	Transport and binding proteins	documented kdpABC operon
pnuC	b0751	pnuC	required for NMN transport	Cell processes	Transport/binding proteins	Mechanism not stated	Transport and binding proteins	documented pnuC operon
fepD	b0590	fepD	ferric enterobactin (enterochelin) transport	Cell processes	Transport/binding proteins	ABC superfamily (membrane)	Transport and binding proteins	documented fepDGC operon
secG	b3175	secG	protein export - membrane protein	Cell processes	Chromosome replication	Chromosome replication	Transport and binding proteins	predicted operon
nupC	b2393	nupC	permease of transport system for 3 nucleosides	Cell processes	Transport/binding proteins	Mechanism not stated	Transport and binding proteins	documented nupC operon
mdlA	b0448	mdlA	ATP-binding component of a transport system	Cell processes	Transport/binding proteins	ABC superfamily (atp_bind)	Transport and binding proteins	predicted operon
ydgR	b1634	ydgR	putative transport protein	Open reading frames	Unknown proteins, no known homologs	Unknown function	Transport and binding proteins	predicted operon
araF	b1901	araF	L-arabinose-binding periplasmic protein	Cell processes	Transport/binding proteins	ABC superfamily (peri_perm)	Transport and binding proteins	documented araFG-w1867-araH operon
ftn	b1905	ftn	cytoplasmic ferritin (an iron storage protein)	Cell processes	Transport/binding proteins	CNT family	Transport and binding proteins	predicted operon
lnt	b0657	lnt	apolipoprotein N-acyltransferase, copper homeostasis protein, inner membrane	Cell processes	Transport/binding proteins	Mechanism not stated	Transport and binding proteins	predicted operon
nhaR	b0020	nhaR	transcriptional activator of nhaA	Cell processes	Transport/binding proteins	Mechanism not stated	Transport and binding proteins	predicted operon
kdpC	b0696	kdpC	high-affinity potassium transport system	Cell processes	Transport/binding proteins	Mechanism not stated	Transport and binding proteins	documented kdpABC operon
yabM	b0070	setA	Sugar efflux protein	Cell processes	Transport/binding proteins	MFS family	Putative transport proteins	predicted operon
yhfN	b3371	yhfN	putative transport protein	Miscellaneous	Some information, but not classifiable	Not classified (included putative assignments)	Putative transport proteins	predicted operon
mhpT	b0353	mhpT	putative transport protein	Cell processes	Transport/binding proteins	MFS family	Putative transport proteins	predicted operon
yabJ	b0066	yabJ	putative ATP-binding component of a transport system	Cell processes	Transport/binding proteins	ABC superfamily (atp_bind)	Putative transport proteins	predicted operon
ybeJ	b0655	gltI	glutamate/aspartate transport system periplasmic binding transport protein	Cell processes	Transport/binding proteins	ABC superfamily (peri_perm)	Putative transport proteins	predicted operon
yddA	b1496	yddA	putative ATP-binding component of a transport system	Cell processes	Transport/binding proteins	ABC superfamily (membrane)	Putative transport proteins	predicted operon
ybiT	b0820	ybiT	putative ATP-binding component of a transport system	Cell processes	Transport/binding proteins	ABC superfamily (atp_bind)	Putative transport proteins	predicted operon
ydeY	b1514	ydeY	putative transport system permease protein	Cell processes	Transport/binding proteins	ABC superfamily (membrane)	Putative transport proteins	predicted operon
caiB	b0038	caiB	l-carnitine dehydratase	Metabolism of small molecules	Degradation of small molecules	Carbon compounds	Cell processes (incl. adaptation, protection)	documented caiTABCDE operon
caiT	b0040	caiT	probable carnitine transporter	Metabolism of small molecules	Degradation of small molecules	Carbon compounds	Cell processes (incl. adaptation, protection)	documented caiTABCDE operon
sbmA	b0377	sbmA	sensitivity to microcin B17, possibly envelop protein	Cell processes	Transport/binding proteins	ABC superfamily (membrane)	Cell processes (incl. adaptation, protection)	predicted operon
ibpA	b3687	ibpA	heat shock protein	Cell processes	Adaptation	Adaptations, atypical conditions	Cell processes (incl. adaptation, protection)	predicted operon
sulA	b0958	sulA	suppressor of lon; inhibits cell division and ftsZ ring formation	Cell processes	Cell division	Cell division	Cell processes (incl. adaptation, protection)	documented sulA operon
caiD	b0036	caiD	carnitine racemase	Metabolism of small molecules	Degradation of small molecules	Amines	Cell processes (incl. adaptation, protection)	documented caiTABCDE operon
hscA	b2526	hscA	heat shock protein, chaperone, member of Hsp70 protein family	Cell processes	Folding and ushering proteins	Chaperones	Cell processes (incl. adaptation, protection)	predicted operon
htpG	b0473	htpG	chaperone Hsp90, heat shock protein C 62.5	Cell processes	Folding and ushering proteins	Chaperones	Cell processes (incl. adaptation, protection)	predicted operon
gef	b0018	gef	Gef protein interferes with membrane function when in excess	Cell processes	Protection responses	Cell killing	Cell processes (incl. adaptation, protection)	predicted operon
ftsA	b0094	ftsA	ATP-binding cell division protein, septation process, complexes with FtsZ, associated with junctions of inner and outer membranes	Cell processes	Cell division	Cell division	Cell processes (incl. adaptation, protection)	documented ftsQAZ operon
htgA	b0012	htgA	positive regulator for sigma 32 heat shock promoters	Cell processes	Adaptation	Adaptations, atypical conditions	Cell processes (incl. adaptation, protection)	predicted operon
marA	b1531	marA	multiple antibiotic resistance; transcriptional activator of defense systems	Cell processes	Protection responses	Drug/analog sensitivity	Cell processes (incl. adaptation, protection)	documented marRAB operon
betA	b0311	betA	choline dehydrogenase, a flavoprotein	Cell processes	Adaptation	Osmotic adaptation	Cell processes (incl. adaptation, protection)	documented betIBA operon
narZ	b1468	narZ	cryptic nitrate reductase 2, alpha subunit	Metabolism of small molecules	Energy metabolism, carbon	Anaerobic respiration	Energy metabolism	documented narZYWV operon
narW	b1466	narW	cryptic nitrate reductase 2, delta subunit, assembly function	Metabolism of small molecules	Energy metabolism, carbon	Anaerobic respiration	Energy metabolism	documented narZYWV operon
b0872	b0872	hcr	NADH oxidoreductase for the HCP	Miscellaneous	Some information, but not classifiable	Not classified (included putative assignments)	Energy metabolism	predicted operon
sucC	b0728	sucC	succinyl-CoA synthetase, beta subunit	Metabolism of small molecules	Energy metabolism, carbon	TCA cycle	Energy metabolism	documented sucABCD operon
b1588	b1588	b1588	putative oxidoreductase, major subunit	Miscellaneous	Some information, but not classifiable	Not classified (included putative assignments)	Energy metabolism	predicted operon
gltA	b0720	gltA	citrate synthase	Metabolism of small molecules	Energy metabolism, carbon	TCA cycle	Energy metabolism	documented gltA operon
sucA	b0726	sucA	2-oxoglutarate dehydrogenase (decarboxylase component)	Metabolism of small molecules	Energy metabolism, carbon	TCA cycle	Energy metabolism	documented sucABCD operon
yecK	b1873	yecK	putative cytochrome C-type protein	Miscellaneous	Some information, but not classifiable	Not classified (included putative assignments)	Energy metabolism	predicted operon
fixB	b0042	fixB	probable flavoprotein subunit, carnitine metabolism	Metabolism of small molecules	Degradation of small molecules	Carbon compounds	Energy metabolism	predicted operon
lrhA	b2289	lrhA	LysR homologue which modulates SprE(RssB) activity	Metabolism of small molecules	Energy metabolism, carbon	Aerobic respiration	Energy metabolism	predicted operon
napF	b2208	napF	ferredoxin-type protein: electron transfer	Metabolism of small molecules	Energy metabolism, carbon	Electron transport	Energy metabolism	predicted operon
fixX	b0044	fixX	putative ferredoxin	Metabolism of small molecules	Degradation of small molecules	Carbon compounds	Energy metabolism	predicted operon
nrfA	b4070	nrfA	periplasmic cytochrome c(552): plays a role in nitrite reduction	Metabolism of small molecules	Energy metabolism, carbon	Electron transport	Energy metabolism	documented nrfABCDEFG operon
recN	b2616	recN	protein used in recombination and DNA repair	Macromolecule metabolism	Macromolecule synthesis, modification	DNA - replication, repair, restr./modific'n	DNA replication, recombination, modification and repair	predicted operon
mutS	b2733	mutS	methyl-directed mismatch repair	Macromolecule metabolism	Macromolecule synthesis, modification	DNA - replication, repair, restr./modific'n	DNA replication, recombination, modification and repair	predicted operon
rne	b1084	rne	RNase E, membrane attachment, mRNA turnover, maturation 5S RNA	Macromolecule metabolism	Macromolecule degradation	Degradation of RNA	DNA replication, recombination, modification and repair	predicted operon
tpr	b1229	tpr	a protaminelike protein	Macromolecule metabolism	Macromolecule synthesis, modification	Basic proteins - synthesis, modification	DNA replication, recombination, modification and repair	predicted operon
dinD	b3645	dinD	DNA-damage-inducible protein	Macromolecule metabolism	Macromolecule synthesis, modification	DNA - replication, repair, restr./modific'n	DNA replication, recombination, modification and repair	predicted operon
umuD	b1183	umuD	SOS mutagenesis; error-prone repair; processed to UmuD'; forms complex with UmuC	Macromolecule metabolism	Macromolecule synthesis, modification	DNA - replication, repair, restr./modific'n	DNA replication, recombination, modification and repair	documented umuDC operon
uvrA	b4058	uvrA	excision nuclease subunit A	Macromolecule metabolism	Macromolecule synthesis, modification	DNA - replication, repair, restr./modific'n	DNA replication, recombination, modification and repair	documented uvrA operon
polB	b0060	polB	DNA polymerase II	Macromolecule metabolism	Macromolecule synthesis, modification	DNA - replication, repair, restr./modific'n	DNA replication, recombination, modification and repair	predicted operon
tus	b1610	tus	DNA-binding protein; inhibition of replication at Ter sites	Macromolecule metabolism	Macromolecule synthesis, modification	DNA - replication, repair, restr./modific'n	DNA replication, recombination, modification and repair	predicted operon
alkB	b2212	alkB	DNA repair system specific for alkylated DNA	Macromolecule metabolism	Macromolecule synthesis, modification	DNA - replication, repair, restr./modific'n	DNA replication, recombination, modification and repair	documented ada-alkB operon
ada	b2213	ada	O6-methylguanine-DNA methyltransferase; transcription activator/repressor	Macromolecule metabolism	Macromolecule synthesis, modification	DNA - replication, repair, restr./modific'n	DNA replication, recombination, modification and repair	documented ada-alkB operon
yfbL	b2271	yfbL	putative aminopeptidase	Miscellaneous	Some information, but not classifiable	Not classified (included putative assignments)	DNA replication, recombination, modification and repair	predicted operon
yfiA	b2597	yfiA	putative yhbH sigma 54 modulator	Miscellaneous	Some information, but not classifiable	Not classified (included putative assignments)	Transcription, RNA processing and degradation	predicted operon
uvrB	b0779	uvrB	DNA repair; excision nuclease subunit B	Macromolecule metabolism	Macromolecule degradation	Degradation of DNA	Transcription, RNA processing and degradation	documented uvrB operon
hslV	b3932	hslV	heat shock protein hslVU, proteasome-related peptidase subunit	Macromolecule metabolism	Macromolecule degradation	Degradation of proteins, peptides, glyco	Translation, post-translational modification	documented hslVU operon
prfH	b0236	prfH	probable peptide chain release factor	Macromolecule metabolism	Macromolecule synthesis, modification	Proteins - translation and modification	Translation, post-translational modification	predicted operon
clpB	b2592	clpB	heat shock protein	Macromolecule metabolism	Macromolecule degradation	Degradation of proteins, peptides, glyco	Translation, post-translational modification	predicted operon
pepD	b0237	pepD	aminoacyl-histidine dipeptidase (peptidase D)	Macromolecule metabolism	Macromolecule degradation	Degradation of proteins, peptides, glyco	Translation, post-translational modification	predicted operon
lysC	b4024	lysC	aspartokinase III, lysine sensitive	Metabolism of small molecules	Amino acid biosynthesis	Lysine	Amino acid biosynthesis and metabolism	predicted operon
hisF	b2025	hisF	imidazole glycerol phosphate synthase subunit in heterodimer with HisH = imidazole glycerol phsphate synthase holoenzyme	Metabolism of small molecules	Amino acid biosynthesis	Histidine	Amino acid biosynthesis and metabolism	documented hisGDCBHAFI operon
ansB	b2957	ansB	periplasmic L-asparaginase II	Metabolism of small molecules	Degradation of small molecules	Amino acids	Amino acid biosynthesis and metabolism	documented ansB operon
yagF	b0269	yagF	putative dehydratase	Miscellaneous	Some information, but not classifiable	Not classified (included putative assignments)	Amino acid biosynthesis and metabolism	predicted operon
cysK	b2414	cysK	cysteine synthase A, O-acetylserine sulfhydrolase A	Metabolism of small molecules	Amino acid biosynthesis	Cysteine	Amino acid biosynthesis and metabolism	documented cysK operon
cysM	b2421	cysM	cysteine synthase B, O-acetylserine sulfhydrolase B	Metabolism of small molecules	Amino acid biosynthesis	Cysteine	Amino acid biosynthesis and metabolism	documented cysPUWAM operon
cdd	b2143	cdd	cytidine/deoxycytidine deaminase	Metabolism of small molecules	Central intermediary metabolism	Salvage of nucleosides and nucleotides	Nucleotide biosynthesis and metabolism	predicted operon
amn	b1982	amn	AMP nucleosidase	Metabolism of small molecules	Central intermediary metabolism	Salvage of nucleosides and nucleotides	Nucleotide biosynthesis and metabolism	predicted operon
plsX	b1090	plsX	glycerolphosphate auxotrophy in plsB background	Macromolecule metabolism	Macromolecule synthesis, modification	Phospholipids	Fatty acid and phospholipid metabolism	predicted operon
sbm	b2917	sbm	methylmalonyl-CoA mutase (MCM)	Metabolism of small molecules	Degradation of small molecules	Fatty acids	Fatty acid and phospholipid metabolism	predicted operon
mrsA	b3176	mrsA	similar to phosphoglucomutases and phosphomannomutases	Metabolism of small molecules	Central intermediary metabolism	Misc. glucose metabolism	Central intermediary metabolism	predicted operon
cysJ	b2764	cysJ	sulfite reductase (NADPH), flavoprotein beta subunit	Metabolism of small molecules	Central intermediary metabolism	Sulfur metabolism	Central intermediary metabolism	documented cysJIH operon
aspA	b4139	aspA	aspartate ammonia-lyase (aspartase)	Metabolism of small molecules	Central intermediary metabolism	Pool, multipurpose conversions of intermed. met'm	Central intermediary metabolism	documented aspA operon
cysI	b2763	cysI	sulfite reductase, alpha subunit	Metabolism of small molecules	Central intermediary metabolism	Sulfur metabolism	Central intermediary metabolism	documented cysJIH operon
cysH	b2762	cysH	3'-phosphoadenosine 5'-phosphosulfate reductase	Metabolism of small molecules	Central intermediary metabolism	Sulfur metabolism	Central intermediary metabolism	documented cysJIH operon
pepB	b2523	pepB	putative peptidase	Miscellaneous	Some information, but not classifiable	Not classified (included putative assignments)	Central intermediary metabolism	predicted operon
yagT	b0286	yagT	putative xanthine dehydrogenase (EC 1.1.1.20)	Open reading frames	Unknown proteins, no known homologs	Unknown function	Central intermediary metabolism	predicted operon
ybgQ	b0718	ybgQ	putative outer membrane protein	Miscellaneous	Some information, but not classifiable	Not classified (included putative assignments)	Central intermediary metabolism	predicted operon
yafV	b0219	yafV	putative EC 3.5. amidase-type enzyme	Open reading frames	Unknown proteins, no known homologs	Unknown function	Central intermediary metabolism	predicted operon
yaiM	b0355	yaiM	putative esterase (EC 3.1.1.1)	Miscellaneous	Some information, but not classifiable	Not classified (included putative assignments)	Central intermediary metabolism	predicted operon
yafH	b0221	yafH	putative acyl-CoA dehydrogenase (EC 1.3.99.-)	Miscellaneous	Some information, but not classifiable	Not classified (included putative assignments)	Central intermediary metabolism	predicted operon
prpC	b0333	prpC	putative citrate synthase; propionate metabolism?	Miscellaneous	Some information, but not classifiable	Not classified (included putative assignments)	Central intermediary metabolism	predicted operon
phoA	b0383	phoA	alkaline phosphatase	Metabolism of small molecules	Central intermediary metabolism	Phosphorus compounds	Central intermediary metabolism	documented phoA operon
yafB	b0207	yafB	2,5-diketo-D-gluconate	Open reading frames	Unknown proteins, no known homologs	Unknown function	Central intermediary metabolism	predicted operon
yaeD	b0200	yaeD	putative phosphatase	Miscellaneous	Some information, but not classifiable	Not classified (included putative assignments)	Central intermediary metabolism	predicted operon
cynT	b0339	cynT	carbonic anhydrase	Metabolism of small molecules	Central intermediary metabolism	Pool, multipurpose conversions of intermed. met'm	Central intermediary metabolism	documented cynTSX operon
glnK	b0450	glnK	nitrogen regulatory protein P-II 2	Metabolism of small molecules	Central intermediary metabolism	Pool, multipurpose conversions of intermed. met'm	Central intermediary metabolism	predicted operon
ykfD	b0260	mmuP	S-methylmethionine permease	Cell processes	Transport/binding proteins	APC family of transport protein	Central intermediary metabolism	predicted operon
afuC	b0262	afuC	putative ATP-binding component of a transport system	Cell processes	Transport/binding proteins	ABC superfamily (atp_bind)	Central intermediary metabolism	predicted operon
yagE	b0268	yagE	putative lyase/synthase	Open reading frames	Unknown proteins, no known homologs	Unknown function	Central intermediary metabolism	predicted operon
prpB	b0331	prpB	putative phosphonomutase 2	Miscellaneous	Some information, but not classifiable	Not classified (included putative assignments)	Central intermediary metabolism	predicted operon
btuR	b1270	btuR	cob(I)alamin adenolsyltransferase	Metabolism of small molecules	Biosynthesis of cofactors, carriers	Cobalamin	Biosynthesis of cofactors, prosthetic groups and carriers	predicted operon
menE	b2260	menE	o-succinylbenzoate-CoA ligase	Metabolism of small molecules	Biosynthesis of cofactors, carriers	Menaquinone, ubiquinone	Biosynthesis of cofactors, prosthetic groups and carriers	documented menFD-yfbB-menBCE operon
entC	b0593	entC	isochorismate hydroxymutase 2, enterochelin biosynthesis	Metabolism of small molecules	Biosynthesis of cofactors, carriers	Enterochelin	Biosynthesis of cofactors, prosthetic groups and carriers	documented entCEBA operon
tbpA	b0068	tbpA	thiamin-binding periplasmic protein	Cell processes	Transport/binding proteins	GPH family	Biosynthesis of cofactors, prosthetic groups and carriers	predicted operon
moeB	b0826	moeB	molybdopterin biosynthesis	Metabolism of small molecules	Biosynthesis of cofactors, carriers	Molybdopterin	Biosynthesis of cofactors, prosthetic groups and carriers	documented moeAB operon
bioC	b0777	bioC	biotin biosynthesis; reaction prior to pimeloyl CoA	Metabolism of small molecules	Biosynthesis of cofactors, carriers	Biotin	Biosynthesis of cofactors, prosthetic groups and carriers	documented bioBFCD operon
moaA	b0781	moaA	molybdopterin biosynthesis, protein A	Metabolism of small molecules	Biosynthesis of cofactors, carriers	Molybdopterin	Biosynthesis of cofactors, prosthetic groups and carriers	documented moaABCDE operon
moaC	b0783	moaC	molybdopterin biosynthesis, protein C	Metabolism of small molecules	Biosynthesis of cofactors, carriers	Molybdopterin	Biosynthesis of cofactors, prosthetic groups and carriers	documented moaABCDE operon
yafE	b0210	yafE	putative biotin synthesis protein	Miscellaneous	Some information, but not classifiable	Not classified (included putative assignments)	Putative enzymes	predicted operon
b0868	b0868	b0868	putative nucleotide di-P-sugar epimerase or dehydratase	Miscellaneous	Some information, but not classifiable	Not classified (included putative assignments)	Putative enzymes	predicted operon
yohF	b2137	yohF	putative oxidoreductase	Miscellaneous	Some information, but not classifiable	Not classified (included putative assignments)	Putative enzymes	predicted operon
ybiY	b0824	ybiY	putative pyruvate formate-lyase 2 activating enzyme	Metabolism of small molecules	Energy metabolism, carbon	Anaerobic respiration	Putative enzymes	predicted operon
yabF	b0046	yabF	putative NAD(P)H oxidoreductase	Metabolism of small molecules	Central intermediary metabolism	other	Putative enzymes	predicted operon
b2534	b2534	b2534	putative enzyme (3.4.-)	Open reading frames	Unknown proteins, no known homologs	Unknown function	Putative enzymes	predicted operon
b2740	b2740	b2740	putative transport protein	Cell processes	Transport/binding proteins	GntP family	Putative enzymes	predicted operon
ycfW	b1118	ycfW	putative kinase	Cell processes	Transport/binding proteins	ABC superfamily (membrane)	Putative enzymes	predicted operon
yhbX	b3173	yhbX	putative alkaline phosphatase I	Open reading frames	Unknown proteins, no known homologs	Unknown function	Putative enzymes	predicted operon
ybjU	b0870	ybjU	putative arylsulfatase	Miscellaneous	Some information, but not classifiable	Not classified (included putative assignments)	Putative enzymes	predicted operon
ybiB	b0800	ybiB	putative enzyme	Miscellaneous	Some information, but not classifiable	Not classified (included putative assignments)	Putative enzymes	predicted operon
sseB	b2522	sseB	enhanced serine sensitivity	Miscellaneous	Some information, but not classifiable	Not classified (included putative assignments)	Other known genes	predicted operon
sbmC	b2009	sbmC	SbmC protein	Macromolecule metabolism	Macromolecule synthesis, modification	DNA - replication, repair, restr./modific'n	Other known genes	predicted operon
prpE	b0335	prpE	putative propionyl-CoA synthetase	Miscellaneous	Some information, but not classifiable	Not classified (included putative assignments)	Hypothetical, unclassified, unknown	predicted operon
yagN	b0280	yagN	orf, hypothetical protein	Open reading frames	Unknown proteins, no known homologs	Unknown function	Hypothetical, unclassified, unknown	predicted operon
yagR	b0284	yagR	orf, hypothetical protein	Open reading frames	Unknown proteins, no known homologs	Unknown function	Hypothetical, unclassified, unknown	predicted operon
yagS	b0285	yagS	orf, hypothetical protein	Open reading frames	Unknown proteins, no known homologs	Unknown function	Hypothetical, unclassified, unknown	predicted operon
yeeA	b2008	yeeA	orf, hypothetical protein	Open reading frames	Unknown proteins, no known homologs	Unknown function	Hypothetical, unclassified, unknown	predicted operon
yejA	b2177	yejA	orf, hypothetical protein	Cell processes	Transport/binding proteins	ABC superfamily (peri_perm)	Hypothetical, unclassified, unknown	predicted operon
yafM	b0228	yafM	orf, hypothetical protein	Open reading frames	Unknown proteins, no known homologs	Unknown function	Hypothetical, unclassified, unknown	predicted operon
yeeD	b2012	yeeD	orf, hypothetical protein	Open reading frames	Unknown proteins, no known homologs	Unknown function	Hypothetical, unclassified, unknown	predicted operon
yagX	b0291	yagX	putative enzyme	Miscellaneous	Some information, but not classifiable	Not classified (included putative assignments)	Hypothetical, unclassified, unknown	predicted operon
yahO	b0329	yahO	orf, hypothetical protein	Open reading frames	Unknown proteins, no known homologs	Unknown function	Hypothetical, unclassified, unknown	predicted operon
b0309	b0309	b0309	orf, hypothetical protein	Open reading frames	Unknown proteins, no known homologs	Unknown function	Hypothetical, unclassified, unknown	predicted operon
yahA	b0315	yahA	orf, hypothetical protein	Open reading frames	Unknown proteins, no known homologs	Unknown function	Hypothetical, unclassified, unknown	predicted operon
ykgI	b0303	ykgI	orf, hypothetical protein	Open reading frames	Unknown proteins, no known homologs	Unknown function	Hypothetical, unclassified, unknown	predicted operon
yagJ	b0276	yagJ	orf, hypothetical protein	Open reading frames	Unknown proteins, no known homologs	Unknown function	Hypothetical, unclassified, unknown	predicted operon
yfhF	b2528	yfhF	putative regulator	Miscellaneous	Some information, but not classifiable	Not classified (included putative assignments)	Hypothetical, unclassified, unknown	predicted operon
yafN	b0232	yafN	orf, hypothetical protein	Open reading frames	Unknown proteins, no known homologs	Unknown function	Hypothetical, unclassified, unknown	predicted operon
dinP	b0231	dinP	damage-inducible protein P; putative tRNA synthetase	Miscellaneous	Some information, but not classifiable	Not classified (included putative assignments)	Hypothetical, unclassified, unknown	predicted operon
yhgI	b3414	yhgI	orf, hypothetical protein	Miscellaneous	Some information, but not classifiable	Not classified (included putative assignments)	Hypothetical, unclassified, unknown	predicted operon
yhhA	b3448	yhhA	orf, hypothetical protein	Open reading frames	Unknown proteins, no known homologs	Unknown function	Hypothetical, unclassified, unknown	predicted operon
yafD	b0209	yafD	orf, hypothetical protein	Open reading frames	Unknown proteins, no known homologs	Unknown function	Hypothetical, unclassified, unknown	predicted operon
ubiE	b3833	ubiE	2-octaprenyl-6-methoxy-1,4-benzoquinone --> 2-octaprenyl-3-methyl-6-methoxy-1,4-benzoquinone	Metabolism of small molecules	Biosynthesis of cofactors, carriers	Menaquinone, ubiquinone	Hypothetical, unclassified, unknown	predicted operon
dinF	b4044	dinF	DNA-damage-inducible protein F	Cell processes	Transport/binding proteins	MATE family	Hypothetical, unclassified, unknown	documented lexA-dinF operon
b3007	b3007	b3007	orf, hypothetical protein	Open reading frames	Unknown proteins, no known homologs	Unknown function	Hypothetical, unclassified, unknown	predicted operon
yafO	b0233	yafO	orf, hypothetical protein	Open reading frames	Unknown proteins, no known homologs	Unknown function	Hypothetical, unclassified, unknown	predicted operon
yggG	b2936	yggG	orf, hypothetical protein	Open reading frames	Unknown proteins, no known homologs	Unknown function	Hypothetical, unclassified, unknown	predicted operon
yagB	b0266	yagB	orf, hypothetical protein	Open reading frames	Unknown proteins, no known homologs	Unknown function	Hypothetical, unclassified, unknown	predicted operon
yqhG	b3013	yqhG	orf, hypothetical protein	Open reading frames	Unknown proteins, no known homologs	Unknown function	Hypothetical, unclassified, unknown	predicted operon
ykfC	b0258	ykfC	orf, hypothetical protein	Open reading frames	Unknown proteins, no known homologs	Unknown function	Hypothetical, unclassified, unknown	predicted operon
ykfB	b0250	ykfB	orf, hypothetical protein	Open reading frames	Unknown proteins, no known homologs	Unknown function	Hypothetical, unclassified, unknown	predicted operon
yafX	b0248	yafX	orf, hypothetical protein	Open reading frames	Unknown proteins, no known homologs	Unknown function	Hypothetical, unclassified, unknown	predicted operon
b0245	b0245	b0245	orf, hypothetical protein	Open reading frames	Unknown proteins, no known homologs	Unknown function	Hypothetical, unclassified, unknown	predicted operon
b0235	b0235	b0235	orf, hypothetical protein	Open reading frames	Unknown proteins, no known homologs	Unknown function	Hypothetical, unclassified, unknown	predicted operon
yafP	b0234	yafP	orf, hypothetical protein	Open reading frames	Unknown proteins, no known homologs	Unknown function	Hypothetical, unclassified, unknown	predicted operon
b1972	b1972	b1972	orf, hypothetical protein	Open reading frames	Unknown proteins, no known homologs	Unknown function	Hypothetical, unclassified, unknown	predicted operon
ybiJ	b0802	ybiJ	orf, hypothetical protein	Open reading frames	Unknown proteins, no known homologs	Unknown function	Hypothetical, unclassified, unknown	predicted operon
ymgB	b1166	ymgB	orf, hypothetical protein	Open reading frames	Unknown proteins, no known homologs	Unknown function	Hypothetical, unclassified, unknown	predicted operon
ycgL	b1179	ycgL	orf, hypothetical protein	Open reading frames	Unknown proteins, no known homologs	Unknown function	Hypothetical, unclassified, unknown	predicted operon
ycgN	b1181	ycgN	orf, hypothetical protein	Open reading frames	Unknown proteins, no known homologs	Unknown function	Hypothetical, unclassified, unknown	predicted operon
ybgF	b0742	ybgF	orf, hypothetical protein	Open reading frames	Unknown proteins, no known homologs	Unknown function	Hypothetical, unclassified, unknown	predicted operon
ychF	b1203	ychF	putative GTP-binding protein	Miscellaneous	Some information, but not classifiable	Not classified (included putative assignments)	Hypothetical, unclassified, unknown	predicted operon
ychH	b1205	ychH	orf, hypothetical protein	Open reading frames	Unknown proteins, no known homologs	Unknown function	Hypothetical, unclassified, unknown	predicted operon
yceC	b1086	yceC	orf, hypothetical protein	Macromolecule metabolism	Macromolecule synthesis, modification	Amino acyl tRNA syn; tRNA modific'n	Hypothetical, unclassified, unknown	predicted operon
yciA	b1253	yciA	orf, hypothetical protein	Open reading frames	Unknown proteins, no known homologs	Unknown function	Hypothetical, unclassified, unknown	predicted operon
yciC	b1255	yciC	orf, hypothetical protein	Open reading frames	Unknown proteins, no known homologs	Unknown function	Hypothetical, unclassified, unknown	predicted operon
ybfC	b0704	ybfC	orf, hypothetical protein	Open reading frames	Unknown proteins, no known homologs	Unknown function	Hypothetical, unclassified, unknown	predicted operon
ybfB	b0702	ybfB	orf, hypothetical protein	Open reading frames	Unknown proteins, no known homologs	Unknown function	Hypothetical, unclassified, unknown	predicted operon
b0753	b0753	b0753	putative homeobox protein	Miscellaneous	Some information, but not classifiable	Not classified (included putative assignments)	Hypothetical, unclassified, unknown	predicted operon
ycfA	b1156	ycfA	orf, hypothetical protein	Open reading frames	Unknown proteins, no known homologs	Unknown function	Hypothetical, unclassified, unknown	predicted operon
ybiA	b0798	ybiA	orf, hypothetical protein	Open reading frames	Unknown proteins, no known homologs	Unknown function	Hypothetical, unclassified, unknown	predicted operon
b0844	b0844	b0844	orf, hypothetical protein	Open reading frames	Unknown proteins, no known homologs	Unknown function	Hypothetical, unclassified, unknown	predicted operon
b0846	b0846	b0846	putative DEOR-type transcriptional regulator	Miscellaneous	Some information, but not classifiable	Not classified (included putative assignments)	Hypothetical, unclassified, unknown	predicted operon
ybjM	b0848	ybjM	orf, hypothetical protein	Open reading frames	Unknown proteins, no known homologs	Unknown function	Hypothetical, unclassified, unknown	predicted operon
ybjC	b0850	ybjC	orf, hypothetical protein	Open reading frames	Unknown proteins, no known homologs	Unknown function	Hypothetical, unclassified, unknown	predicted operon
ybiH	b0796	ybiH	putative transcriptional regulator	Miscellaneous	Some information, but not classifiable	Not classified (included putative assignments)	Hypothetical, unclassified, unknown	predicted operon
ybhB	b0773	ybhB	orf, hypothetical protein	Open reading frames	Unknown proteins, no known homologs	Unknown function	Hypothetical, unclassified, unknown	predicted operon
ycfP	b1108	ycfP	orf, hypothetical protein	Open reading frames	Unknown proteins, no known homologs	Unknown function	Hypothetical, unclassified, unknown	predicted operon
ycfJ	b1110	ycfJ	orf, hypothetical protein	Open reading frames	Unknown proteins, no known homologs	Unknown function	Hypothetical, unclassified, unknown	predicted operon
ycfR	b1112	ycfR	orf, hypothetical protein	Open reading frames	Unknown proteins, no known homologs	Unknown function	Hypothetical, unclassified, unknown	predicted operon
ymfH	b1142	ymfH	orf, hypothetical protein	Open reading frames	Unknown proteins, no known homologs	Unknown function	Hypothetical, unclassified, unknown	predicted operon
rhsC	b0700	rhsC	rhsC protein in rhs element	Extrachromosomal	Laterally acquirred elements	Transposon-related functions	Hypothetical, unclassified, unknown
ybeB	b0637	ybeB	orf, hypothetical protein	Open reading frames	Unknown proteins, no known homologs	Unknown function	Hypothetical, unclassified, unknown	predicted operon
b1500	b1500	b1500	orf, hypothetical protein	Open reading frames	Unknown proteins, no known homologs	Unknown function	Hypothetical, unclassified, unknown	predicted operon
yebL	b1857	yebL	putative adhesin	Miscellaneous	Some information, but not classifiable	Not classified (included putative assignments)	Hypothetical, unclassified, unknown	predicted operon
yebI	b1859	yebI	orf, hypothetical protein	Cell processes	Transport/binding proteins	Mechanism not stated	Hypothetical, unclassified, unknown	predicted operon
yaiC	b0385	yaiC	orf, hypothetical protein	Open reading frames	Unknown proteins, no known homologs	Unknown function	Hypothetical, unclassified, unknown	predicted operon
yecT	b1877	yecT	orf, hypothetical protein	Open reading frames	Unknown proteins, no known homologs	Unknown function	Hypothetical, unclassified, unknown	predicted operon
b0379	b0379	b0379	orf, hypothetical protein	Open reading frames	Unknown proteins, no known homologs	Unknown function	Hypothetical, unclassified, unknown	predicted operon
b0373	b0373	b0373	putative factor	Open reading frames	Unknown proteins, no known homologs	Unknown function	Hypothetical, unclassified, unknown	predicted operon
b0359	b0359	b0359	putative transferase	Miscellaneous	Some information, but not classifiable	Not classified (included putative assignments)	Hypothetical, unclassified, unknown	predicted operon
b1956	b1956	b1956	orf, hypothetical protein	Open reading frames	Unknown proteins, no known homologs	Unknown function	Hypothetical, unclassified, unknown	predicted operon
yodB	b1974	yodB	putative cytochrome	Miscellaneous	Some information, but not classifiable	Not classified (included putative assignments)	Hypothetical, unclassified, unknown	predicted operon
b1976	b1976	b1976	orf, hypothetical protein	Open reading frames	Unknown proteins, no known homologs	Unknown function	Hypothetical, unclassified, unknown	predicted operon
b1980	b1980	b1980	orf, hypothetical protein	Open reading frames	Unknown proteins, no known homologs	Unknown function	Hypothetical, unclassified, unknown	predicted operon
b1644	b1644	b1644	putative membrane protein	Miscellaneous	Some information, but not classifiable	Not classified (included putative assignments)	Hypothetical, unclassified, unknown	predicted operon
pdxY	b1636	pdxY	pyridoxal kinase 2 / pyridoxine kinase	Metabolism of small molecules	Central intermediary metabolism	Pool, multipurpose conversions of intermed. met'm	Hypothetical, unclassified, unknown	predicted operon
ybeA	b0636	ybeA	orf, hypothetical protein	Open reading frames	Unknown proteins, no known homologs	Unknown function	Hypothetical, unclassified, unknown	predicted operon
b1522	b1522	b1522	orf, hypothetical protein	Miscellaneous	Some information, but not classifiable	Not classified (included putative assignments)	Hypothetical, unclassified, unknown	predicted operon
ydfM	b1546	ydfM	orf, hypothetical protein	Open reading frames	Unknown proteins, no known homologs	Unknown function	Hypothetical, unclassified, unknown	predicted operon
ylaD	b0459	ylaD	putative transferase	Miscellaneous	Some information, but not classifiable	Not classified (included putative assignments)	Hypothetical, unclassified, unknown	predicted operon
b1565	b1565	b1565	orf, hypothetical protein	Open reading frames	Unknown proteins, no known homologs	Unknown function	Hypothetical, unclassified, unknown	predicted operon
ydfA	b1571	ydfA	orf, hypothetical protein	Open reading frames	Unknown proteins, no known homologs	Unknown function	Hypothetical, unclassified, unknown	predicted operon
b1586	b1586	b1586	orf, hypothetical protein	Open reading frames	Unknown proteins, no known homologs	Unknown function	Hypothetical, unclassified, unknown	predicted operon
ynfM	b1596	ynfM	putative transport protein	Cell processes	Transport/binding proteins	MFS family	Hypothetical, unclassified, unknown	predicted operon
yajQ	b0426	yajQ	orf, hypothetical protein	Open reading frames	Unknown proteins, no known homologs	Unknown function	Hypothetical, unclassified, unknown	predicted operon
proY	b0402	proY	proline permease transport protein	Cell processes	Transport/binding proteins	APC family of transport protein	Hypothetical, unclassified, unknown	predicted operon
yaiI	b0387	yaiI	orf, hypothetical protein	Open reading frames	Unknown proteins, no known homologs	Unknown function	Hypothetical, unclassified, unknown	predicted operon
b2001	b2001	b2001	orf, hypothetical protein	Open reading frames	Unknown proteins, no known homologs	Unknown function	Hypothetical, unclassified, unknown	predicted operon

## Sheet: W_1.5up
Gene	B Number	Gene Name	Gene Description	superheading	heading	category	Blattner Group	operon description	173 in 20
mhpC	b0349	mhpC	2-hydroxy-6-ketonona-2,4-dienedioic acid hydrolase	Metabolism of small molecules	Degradation of small molecules	Carbon compounds	Carbon compound catabolism	predicted operon
yagG	b0270	yagG	putative permease	Miscellaneous	Some information, but not classifiable	Not classified (included putative assignments)	Carbon compound catabolism	predicted operon
mhpF	b0351	mhpF	acetaldehyde dehydrogenase	Metabolism of small molecules	Degradation of small molecules	Carbon compounds	Carbon compound catabolism	predicted operon
galS	b2151	galS	mgl repressor, galactose operon inducer	Metabolism of small molecules	Degradation of small molecules	Carbon compounds	Carbon compound catabolism	documented galS operon
araA	b0062	araA	L-arabinose isomerase	Metabolism of small molecules	Degradation of small molecules	Carbon compounds	Carbon compound catabolism	documented araBAD operon
lexA	b4043	lexA	regulator for SOS(lexA) regulon	Global functions	Global regulatory functions	Global regulatory functions	Regulatory function	documented lexA-dinF operon
atoS	b2219	atoS	sensor protein AtoS for response regulator AtoC	Miscellaneous	Some information, but not classifiable	Not classified (included putative assignments)	Putative regulatory proteins	predicted operon
yeeY	b2015	yeeY	putative transcriptional regulator LYSR-type	Miscellaneous	Some information, but not classifiable	Not classified (included putative assignments)	Putative regulatory proteins	predicted operon
cbl	b1987	cbl	transcriptional regulator cys regulon; accessory regulatory circuit affecting cysM	Metabolism of small molecules	Amino acid biosynthesis	Cysteine	Putative regulatory proteins	predicted operon
yneJ	b1526	yneJ	putative transcriptional regulator LYSR-type	Miscellaneous	Some information, but not classifiable	Not classified (included putative assignments)	Putative regulatory proteins	predicted operon
yicM	b3662	yicM	putative transport protein	Cell processes	Transport/binding proteins	MFS family	Putative regulatory proteins	predicted operon
yafZ	b0252	yafZ	orf, hypothetical protein	Open reading frames	Unknown proteins, no known homologs	Unknown function	Phage, transposon, or plasmid	predicted operon
fliL	b1944	fliL	flagellar biosynthesis	Structural elements	Cell envelop	Surface structures	Cell structure	documented fliLMNOPQR operon
fliF	b1938	fliF	flagellar biosynthesis; basal-body MS(membrane and supramembrane)-ring and collar protein	Structural elements	Cell envelop	Surface structures	Cell structure	documented fliFGHIJK operon
yaiP	b0363	yaiP	polysaccharide metabolism	Miscellaneous	Some information, but not classifiable	Not classified (included putative assignments)	Cell structure	predicted operon
yaeE	b0198	yaeE	putative transport system permease protein	Cell processes	Transport/binding proteins	ABC superfamily (membrane)	Membrane proteins	predicted operon
eaeH	b0297	eaeH	attaching and effacing protein, pathogenesis factor	Miscellaneous	Some information, but not classifiable	Not classified (included putative assignments)	Structural proteins	predicted operon
abc	b0199	abc	ATP-binding component of a transporter	Cell processes	Transport/binding proteins	ABC superfamily (atp_bind)	Transport and binding proteins	predicted operon
b0832	b0832	b0832	putative transport system permease protein	Cell processes	Transport/binding proteins	ABC superfamily (membrane)	Transport and binding proteins	predicted operon
uhpB	b3668	uhpB	sensor histidine protein kinase phosphorylates UhpA	Cell processes	Transport/binding proteins	MFS family	Transport and binding proteins	documented uhpABC operon
artQ	b0862	artQ	arginine 3rd transport system permease protein	Cell processes	Transport/binding proteins	ABC superfamily (membrane)	Transport and binding proteins	documented artPIQMJ operon
lysP	b2156	lysP	lysine-specific permease	Cell processes	Transport/binding proteins	APC family of transport protein	Transport and binding proteins	predicted operon
fruB	b2169	fruB	PTS system, fructose-specific IIA/fpr component	Cell processes	Transport/binding proteins	Sugar-specific PTS system	Transport and binding proteins	documented fruBKA operon
yejE	b2179	yejE	putative transport system permease protein	Cell processes	Transport/binding proteins	ABC superfamily (membrane)	Transport and binding proteins	predicted operon
nhaR	b0020	nhaR	transcriptional activator of nhaA	Cell processes	Transport/binding proteins	Mechanism not stated	Transport and binding proteins	predicted operon
cirA	b2155	cirA	outer membrane receptor for iron-regulated colicin I receptor; porin; requires tonB gene product	Structural elements	Cell envelop	Outer membrane constituents	Transport and binding proteins	documented cirA operon
cynX	b0341	cynX	cyanate transport	Cell processes	Transport/binding proteins	Mechanism not stated	Transport and binding proteins	documented cynTSX operon
potE	b0692	potE	putrescine transport protein	Cell processes	Transport/binding proteins	APC family of transport protein	Transport and binding proteins	predicted operon
lacY	b0343	lacY	galactoside permease (M protein)	Cell processes	Transport/binding proteins	MFS family	Transport and binding proteins	documented lacAYZ operon
dppB	b3543	dppB	dipeptide transport system permease protein 1	Cell processes	Transport/binding proteins	ABC superfamily (membrane)	Transport and binding proteins	documented dppABCDF operon
dctA	b3528	dctA	uptake of C4-dicarboxylic acids	Cell processes	Transport/binding proteins	DAACS family	Transport and binding proteins	predicted operon
b1543	b1543	b1543	putative transport protein	Cell processes	Transport/binding proteins	MFS family	Putative transport proteins	predicted operon
tauC	b0367	tauC	taurine transport system permease protein	Cell processes	Transport/binding proteins	ABC superfamily (membrane)	Putative transport proteins	predicted operon
yabM	b0070	setA	Sugar efflux protein	Cell processes	Transport/binding proteins	MFS family	Putative transport proteins	predicted operon
tauA	b0365	tauA	taurine transport system periplasmic protein	Cell processes	Transport/binding proteins	ABC superfamily (peri_perm)	Putative transport proteins	predicted operon
mhpT	b0353	mhpT	putative transport protein	Cell processes	Transport/binding proteins	MFS family	Putative transport proteins	predicted operon
yohK	b2142	yohK	putative seritonin transporter	Miscellaneous	Some information, but not classifiable	Not classified (included putative assignments)	Putative transport proteins	predicted operon
yohG	b2138	yohG	putative channel/filament proteins	Open reading frames	Unknown proteins, no known homologs	Unknown function	Putative transport proteins	predicted operon
yeeF	b2014	yeeF	putative amino acid/amine transport protein	Cell processes	Transport/binding proteins	APC family of transport protein	Putative transport proteins	predicted operon
yeiO	b2170	setB	Sugar efflux protein	Cell processes	Transport/binding proteins	MFS family	Putative transport proteins	predicted operon
yabJ	b0066	yabJ	putative ATP-binding component of a transport system	Cell processes	Transport/binding proteins	ABC superfamily (atp_bind)	Putative transport proteins	predicted operon
yojI	b2211	mqo	Malate:quinone oxidoreductase	Cell processes	Transport/binding proteins	ABC superfamily (membrane)	Putative transport proteins	predicted operon
fliK	b1943	fliK	flagellar hook-length control protein	Structural elements	Cell envelop	Surface structures	Cell processes (incl. adaptation, protection)	documented fliFGHIJK operon
fliJ	b1942	fliJ	flagellar fliJ protein	Structural elements	Cell envelop	Surface structures	Cell processes (incl. adaptation, protection)	documented fliFGHIJK operon
sbmA	b0377	sbmA	sensitivity to microcin B17, possibly envelop protein	Cell processes	Transport/binding proteins	ABC superfamily (membrane)	Cell processes (incl. adaptation, protection)	predicted operon
caiB	b0038	caiB	l-carnitine dehydratase	Metabolism of small molecules	Degradation of small molecules	Carbon compounds	Cell processes (incl. adaptation, protection)	documented caiTABCDE operon
caiT	b0040	caiT	probable carnitine transporter	Metabolism of small molecules	Degradation of small molecules	Carbon compounds	Cell processes (incl. adaptation, protection)	documented caiTABCDE operon
htgA	b0012	htgA	positive regulator for sigma 32 heat shock promoters	Cell processes	Adaptation	Adaptations, atypical conditions	Cell processes (incl. adaptation, protection)	predicted operon
caiD	b0036	caiD	carnitine racemase	Metabolism of small molecules	Degradation of small molecules	Amines	Cell processes (incl. adaptation, protection)	documented caiTABCDE operon
fixB	b0042	fixB	probable flavoprotein subunit, carnitine metabolism	Metabolism of small molecules	Degradation of small molecules	Carbon compounds	Energy metabolism	predicted operon
fixX	b0044	fixX	putative ferredoxin	Metabolism of small molecules	Degradation of small molecules	Carbon compounds	Energy metabolism	predicted operon
fumA	b1612	fumA	fumarase A = fumarate hydratase Class I; aerobic isozyme	Metabolism of small molecules	Energy metabolism, carbon	TCA cycle	Energy metabolism	documented fumA operon
aldA	b1415	aldA	aldehyde dehydrogenase, NAD-linked	Metabolism of small molecules	Energy metabolism, carbon	Fermentation	Energy metabolism	predicted operon
hycD	b2722	hycD	membrane-spanning protein of hydrogenase 3 (part of FHL complex)	Metabolism of small molecules	Energy metabolism, carbon	Fermentation	Energy metabolism	documented hycABCDEFGH operon
napF	b2208	napF	ferredoxin-type protein: electron transfer	Metabolism of small molecules	Energy metabolism, carbon	Electron transport	Energy metabolism	predicted operon
ccmC	b2199	ccmC	heme exporter protein C	Cell processes	Transport/binding proteins	ABC superfamily (membrane)	Energy metabolism	predicted operon
ccmB	b2200	ccmB	heme exporter protein B, cytochrome c-type biogenesis protein	Cell processes	Chromosome replication	Chromosome replication	Energy metabolism	predicted operon
napC	b2202	napC	cytochrome c-type protein	Metabolism of small molecules	Energy metabolism, carbon	Electron transport	Energy metabolism	predicted operon
sucA	b0726	sucA	2-oxoglutarate dehydrogenase (decarboxylase component)	Metabolism of small molecules	Energy metabolism, carbon	TCA cycle	Energy metabolism	documented sucABCD operon
sdhA	b0723	sdhA	succinate dehydrogenase, flavoprotein subunit	Metabolism of small molecules	Energy metabolism, carbon	TCA cycle	Energy metabolism	documented sdhCDAB operon
dld	b2133	dld	D-lactate dehydrogenase, FAD protein, NADH independent	Metabolism of small molecules	Energy metabolism, carbon	Aerobic respiration	Energy metabolism	predicted operon
sdhD	b0722	sdhD	succinate dehydrogenase, hydrophobic subunit	Metabolism of small molecules	Energy metabolism, carbon	TCA cycle	Energy metabolism	documented sdhCDAB operon
sdhC	b0721	sdhC	succinate dehydrogenase, cytochrome b556	Metabolism of small molecules	Energy metabolism, carbon	TCA cycle	Energy metabolism	documented sdhCDAB operon
gltA	b0720	gltA	citrate synthase	Metabolism of small molecules	Energy metabolism, carbon	TCA cycle	Energy metabolism	documented gltA operon
sdhB	b0724	sdhB	succinate dehydrogenase, iron sulfur protein	Metabolism of small molecules	Energy metabolism, carbon	TCA cycle	Energy metabolism	documented sdhCDAB operon
yhaI	b3104	yhaI	putative cytochrome	Open reading frames	Unknown proteins, no known homologs	Unknown function	Energy metabolism	predicted operon
recN	b2616	recN	protein used in recombination and DNA repair	Macromolecule metabolism	Macromolecule synthesis, modification	DNA - replication, repair, restr./modific'n	DNA replication, recombination, modification and repair	predicted operon
alkB	b2212	alkB	DNA repair system specific for alkylated DNA	Macromolecule metabolism	Macromolecule synthesis, modification	DNA - replication, repair, restr./modific'n	DNA replication, recombination, modification and repair	documented ada-alkB operon
ybfD	b0706	ybfD	putative DNA ligase	Open reading frames	Unknown proteins, no known homologs	Unknown function	DNA replication, recombination, modification and repair	predicted operon
ada	b2213	ada	O6-methylguanine-DNA methyltransferase; transcription activator/repressor	Macromolecule metabolism	Macromolecule synthesis, modification	DNA - replication, repair, restr./modific'n	DNA replication, recombination, modification and repair	documented ada-alkB operon
yejH	b2184	yejH	putative ATP-dependent helicase	Miscellaneous	Some information, but not classifiable	Not classified (included putative assignments)	DNA replication, recombination, modification and repair	predicted operon
polB	b0060	polB	DNA polymerase II	Macromolecule metabolism	Macromolecule synthesis, modification	DNA - replication, repair, restr./modific'n	DNA replication, recombination, modification and repair	predicted operon
pheM	b1715	pheM	phenylalanyl-tRNA synthetase (pheST) operon leader peptide	Macromolecule metabolism	Macromolecule synthesis, modification	Amino acyl tRNA syn; tRNA modific'n	Translation, post-translational modification	documented pheMST operon
eco	b2209	eco	ecotin, a serine protease inhibitor	Macromolecule metabolism	Macromolecule degradation	Degradation of proteins, peptides, glyco	Translation, post-translational modification	predicted operon
thrC	b0004	thrC	threonine synthase	Metabolism of small molecules	Amino acid biosynthesis	Threonine	Amino acid biosynthesis and metabolism	documented thrLABC operon
dadA	b1189	dadA	D-amino acid dehydrogenase subunit	Metabolism of small molecules	Degradation of small molecules	Amino acids	Amino acid biosynthesis and metabolism	documented dadAX operon
hisH	b2023	hisH	glutamine amidotransferase subunit of heterodimer with HisF = imidazole glycerol phosphate synthase holoenzyme	Metabolism of small molecules	Amino acid biosynthesis	Histidine	Amino acid biosynthesis and metabolism	documented hisGDCBHAFI operon
ilvH	b0078	ilvH	acetolactate synthase III, valine sensitive, small subunit	Metabolism of small molecules	Amino acid biosynthesis	Valine	Amino acid biosynthesis and metabolism	documented leuO-ilvIH operon
leuO	b0076	leuO	probable transcriptional activator for leuABCD operon	Metabolism of small molecules	Amino acid biosynthesis	Leucine	Amino acid biosynthesis and metabolism	documented leuO-ilvIH operon
leuA	b0074	leuA	2-isopropylmalate synthase	Metabolism of small molecules	Amino acid biosynthesis	Leucine	Amino acid biosynthesis and metabolism	documented leuLABCD operon
aroM	b0390	aroM	protein of aro operon, regulated by aroR	Metabolism of small molecules	Amino acid biosynthesis	Chorismate	Amino acid biosynthesis and metabolism	documented aroL-yaiA-aroM operon
leuC	b0072	leuC	3-isopropylmalate isomerase (dehydratase) subunit	Metabolism of small molecules	Amino acid biosynthesis	Leucine	Amino acid biosynthesis and metabolism	documented leuLABCD operon
thrA	b0002	thrA	aspartokinase I, homoserine dehydrogenase I	Metabolism of small molecules	Amino acid biosynthesis	Threonine	Amino acid biosynthesis and metabolism	documented thrLABC operon
pgsA	b1912	pgsA	phosphatidylglycerophosphate synthetase = CDP-1,2-diacyl-sn-glycero-3-phosphate phosphatidyl transferase	Macromolecule metabolism	Macromolecule synthesis, modification	Phospholipids	Fatty acid and phospholipid metabolism	predicted operon
acs	b4069	acs	acetyl-CoA synthetase	Metabolism of small molecules	Fatty acid biosynthesis	Fatty acid and phosphatidic acid biosynth	Fatty acid and phospholipid metabolism	predicted operon
prpB	b0331	prpB	putative phosphonomutase 2	Miscellaneous	Some information, but not classifiable	Not classified (included putative assignments)	Central intermediary metabolism	predicted operon
yagT	b0286	yagT	putative xanthine dehydrogenase (EC 1.1.1.20)	Open reading frames	Unknown proteins, no known homologs	Unknown function	Central intermediary metabolism	predicted operon
afuC	b0262	afuC	putative ATP-binding component of a transport system	Cell processes	Transport/binding proteins	ABC superfamily (atp_bind)	Central intermediary metabolism	predicted operon
yafH	b0221	yafH	putative acyl-CoA dehydrogenase (EC 1.3.99.-)	Miscellaneous	Some information, but not classifiable	Not classified (included putative assignments)	Central intermediary metabolism	predicted operon
aceB	b4014	aceB	malate synthase A	Metabolism of small molecules	Central intermediary metabolism	Glyoxylate bypass	Central intermediary metabolism	documented aceBAK operon
aceA	b4015	aceA	isocitrate lyase	Metabolism of small molecules	Central intermediary metabolism	Glyoxylate bypass	Central intermediary metabolism	documented aceBAK operon
yagE	b0268	yagE	putative lyase/synthase	Open reading frames	Unknown proteins, no known homologs	Unknown function	Central intermediary metabolism	predicted operon
folE	b2153	folE	GTP cyclohydrolase I	Metabolism of small molecules	Biosynthesis of cofactors, carriers	Folic acid	Biosynthesis of cofactors, prosthetic groups and carriers	predicted operon
pdxA	b0052	pdxA	pyridoxine biosynthesis	Metabolism of small molecules	Biosynthesis of cofactors, carriers	Pyridoxine	Biosynthesis of cofactors, prosthetic groups and carriers	documented surA-pdxA-ksgA-apaG operon
pabC	b1096	pabC	4-amino-4-deoxychorismate lyase	Metabolism of small molecules	Biosynthesis of cofactors, carriers	Folic acid	Biosynthesis of cofactors, prosthetic groups and carriers	predicted operon
tbpA	b0068	tbpA	thiamin-binding periplasmic protein	Cell processes	Transport/binding proteins	GPH family	Biosynthesis of cofactors, prosthetic groups and carriers	predicted operon
yfcB	b2330	yfcB	putative adenine-specific methylase	Open reading frames	Unknown proteins, no known homologs	Unknown function	Putative enzymes	predicted operon
yohF	b2137	yohF	putative oxidoreductase	Miscellaneous	Some information, but not classifiable	Not classified (included putative assignments)	Putative enzymes	predicted operon
yafE	b0210	yafE	putative biotin synthesis protein	Miscellaneous	Some information, but not classifiable	Not classified (included putative assignments)	Putative enzymes	predicted operon
ygjI	b3078	ygjI	putative oxidoreductase	Cell processes	Transport/binding proteins	APC family of transport protein	Putative enzymes	predicted operon
b2016	b2016	b2016	putative enzyme of sugar metabolism	Miscellaneous	Some information, but not classifiable	Not classified (included putative assignments)	Putative enzymes	predicted operon
yahI	b0323	yahI	putative kinase (EC 2.7.2.2).	Open reading frames	Unknown proteins, no known homologs	Unknown function	Putative enzymes	predicted operon
atoD	b2221	atoD	acetyl-CoA:acetoacetyl-CoA transferase alpha subunit	Metabolism of small molecules	Degradation of small molecules	Fatty acids	Putative enzymes	documented atoDAB operon
yabF	b0046	yabF	putative NAD(P)H oxidoreductase	Metabolism of small molecules	Central intermediary metabolism	other	Putative enzymes	predicted operon
atoB	b2224	atoB	acetyl-CoA acetyltransferase	Metabolism of small molecules	Degradation of small molecules	Fatty acids	Putative enzymes	documented atoDAB operon
sbmC	b2009	sbmC	SbmC protein	Macromolecule metabolism	Macromolecule synthesis, modification	DNA - replication, repair, restr./modific'n	Other known genes	predicted operon
gloB	b0212	gloB	probable hydroxyacylglutathione hydrolase	Metabolism of small molecules	Central intermediary metabolism	Pool, multipurpose conversions of intermed. met'm	Hypothetical, unclassified, unknown	predicted operon
b2174	b2174	b2174	orf, hypothetical protein	Open reading frames	Unknown proteins, no known homologs	Unknown function	Hypothetical, unclassified, unknown	predicted operon
napD	b2207	napD	orf, hypothetical protein	Miscellaneous	Some information, but not classifiable	Not classified (included putative assignments)	Hypothetical, unclassified, unknown	predicted operon
rtn	b2176	rtn	orf, hypothetical protein	Open reading frames	Unknown proteins, no known homologs	Unknown function	Hypothetical, unclassified, unknown	predicted operon
yejA	b2177	yejA	orf, hypothetical protein	Cell processes	Transport/binding proteins	ABC superfamily (peri_perm)	Hypothetical, unclassified, unknown	predicted operon
yafA	b0239	yafA	orf, hypothetical protein	Open reading frames	Unknown proteins, no known homologs	Unknown function	Hypothetical, unclassified, unknown	predicted operon
yafK	b0224	yafK	orf, hypothetical protein	Open reading frames	Unknown proteins, no known homologs	Unknown function	Hypothetical, unclassified, unknown	predicted operon
b0235	b0235	b0235	orf, hypothetical protein	Open reading frames	Unknown proteins, no known homologs	Unknown function	Hypothetical, unclassified, unknown	predicted operon
dinP	b0231	dinP	damage-inducible protein P; putative tRNA synthetase	Miscellaneous	Some information, but not classifiable	Not classified (included putative assignments)	Hypothetical, unclassified, unknown	predicted operon
yafN	b0232	yafN	orf, hypothetical protein	Open reading frames	Unknown proteins, no known homologs	Unknown function	Hypothetical, unclassified, unknown	predicted operon
yojH	b2210	yojH	orf, hypothetical protein	Open reading frames	Unknown proteins, no known homologs	Unknown function	Hypothetical, unclassified, unknown	predicted operon
ygcG	b2778	ygcG	orf, hypothetical protein	Open reading frames	Unknown proteins, no known homologs	Unknown function	Hypothetical, unclassified, unknown	predicted operon
yaaH	b0010	yaaH	orf, hypothetical protein	Open reading frames	Unknown proteins, no known homologs	Unknown function	Hypothetical, unclassified, unknown	predicted operon
b0024	b0024	b0024	orf, hypothetical protein	Open reading frames	Unknown proteins, no known homologs	Unknown function	Hypothetical, unclassified, unknown	predicted operon
yhjW	b3546	yhjW	orf, hypothetical protein	Open reading frames	Unknown proteins, no known homologs	Unknown function	Hypothetical, unclassified, unknown	predicted operon
slpA	b0028	slpA	probable FKBX-type 16KD peptidyl-prolyl cis-trans isomerase (a rotamase)	Macromolecule metabolism	Macromolecule synthesis, modification	Proteins - translation and modification	Hypothetical, unclassified, unknown	predicted operon
yaaF	b0030	yaaF	orf, hypothetical protein	Open reading frames	Unknown proteins, no known homologs	Unknown function	Hypothetical, unclassified, unknown	predicted operon
yhiF	b3507	yhiF	orf, hypothetical protein	Open reading frames	Unknown proteins, no known homologs	Unknown function	Hypothetical, unclassified, unknown	predicted operon
ymfA	b1122	ymfA	orf, hypothetical protein	Open reading frames	Unknown proteins, no known homologs	Unknown function	Hypothetical, unclassified, unknown	predicted operon
b2876	b2876	b2876	orf, hypothetical protein	Open reading frames	Unknown proteins, no known homologs	Unknown function	Hypothetical, unclassified, unknown	predicted operon
b2680	b2680	b2680	orf, hypothetical protein	Open reading frames	Unknown proteins, no known homologs	Unknown function	Hypothetical, unclassified, unknown	predicted operon
yabP	b0056	yabP	orf, hypothetical protein	Open reading frames	Unknown proteins, no known homologs	Unknown function	Hypothetical, unclassified, unknown	predicted operon
b2225	b2225	b2225	orf, hypothetical protein	Open reading frames	Unknown proteins, no known homologs	Unknown function	Hypothetical, unclassified, unknown	predicted operon
yieP	b3755	yieP	orf, hypothetical protein	Open reading frames	Unknown proteins, no known homologs	Unknown function	Hypothetical, unclassified, unknown	predicted operon
ymfE	b1138	ymfE	orf, hypothetical protein	Open reading frames	Unknown proteins, no known homologs	Unknown function	Hypothetical, unclassified, unknown	predicted operon
yaeJ	b0191	yaeJ	orf, hypothetical protein	Open reading frames	Unknown proteins, no known homologs	Unknown function	Hypothetical, unclassified, unknown	predicted operon
yaeF	b0193	yaeF	orf, hypothetical protein	Open reading frames	Unknown proteins, no known homologs	Unknown function	Hypothetical, unclassified, unknown	predicted operon
yaaA	b0006	yaaA	orf, hypothetical protein	Open reading frames	Unknown proteins, no known homologs	Unknown function	Hypothetical, unclassified, unknown	predicted operon
yeiP	b2171	yeiP	putative elongation factor	Miscellaneous	Some information, but not classifiable	Not classified (included putative assignments)	Hypothetical, unclassified, unknown	predicted operon
ykfF	b0249	ykfF	orf, hypothetical protein	Open reading frames	Unknown proteins, no known homologs	Unknown function	Hypothetical, unclassified, unknown	predicted operon
yodB	b1974	yodB	putative cytochrome	Miscellaneous	Some information, but not classifiable	Not classified (included putative assignments)	Hypothetical, unclassified, unknown	predicted operon
b1966	b1966	b1966	putative outer membrane protein	Miscellaneous	Some information, but not classifiable	Not classified (included putative assignments)	Hypothetical, unclassified, unknown	predicted operon
b1963	b1963	b1963	orf, hypothetical protein	Open reading frames	Unknown proteins, no known homologs	Unknown function	Hypothetical, unclassified, unknown	predicted operon
yedI	b1958	yedI	orf, hypothetical protein	Open reading frames	Unknown proteins, no known homologs	Unknown function	Hypothetical, unclassified, unknown	predicted operon
b1956	b1956	b1956	orf, hypothetical protein	Open reading frames	Unknown proteins, no known homologs	Unknown function	Hypothetical, unclassified, unknown	predicted operon
yahE	b0319	yahE	orf, hypothetical protein	Open reading frames	Unknown proteins, no known homologs	Unknown function	Hypothetical, unclassified, unknown	predicted operon
yahG	b0321	yahG	orf, hypothetical protein	Open reading frames	Unknown proteins, no known homologs	Unknown function	Hypothetical, unclassified, unknown	predicted operon
yahM	b0327	yahM	orf, hypothetical protein	Open reading frames	Unknown proteins, no known homologs	Unknown function	Hypothetical, unclassified, unknown	predicted operon
b1936	b1936	b1936	orf, hypothetical protein	Open reading frames	Unknown proteins, no known homologs	Unknown function	Hypothetical, unclassified, unknown	predicted operon
yebB	b1862	yebB	orf, hypothetical protein	Open reading frames	Unknown proteins, no known homologs	Unknown function	Hypothetical, unclassified, unknown	predicted operon
yebM	b1858	yebM	putative ATP-binding component of a transport system	Cell processes	Transport/binding proteins	ABC superfamily (atp_bind)	Hypothetical, unclassified, unknown	predicted operon
mhpA	b0347	mhpA	3-(3-hydroxyphenyl)propionate hydroxylase	Metabolism of small molecules	Degradation of small molecules	Carbon compounds	Hypothetical, unclassified, unknown	predicted operon
yaiT	b0371	yaiT	orf, hypothetical protein	Open reading frames	Unknown proteins, no known homologs	Unknown function	Hypothetical, unclassified, unknown	predicted operon
b0373	b0373	b0373	putative factor	Open reading frames	Unknown proteins, no known homologs	Unknown function	Hypothetical, unclassified, unknown	predicted operon
yaiV	b0375	yaiV	orf, hypothetical protein	Open reading frames	Unknown proteins, no known homologs	Unknown function	Hypothetical, unclassified, unknown	predicted operon
yaiC	b0385	yaiC	orf, hypothetical protein	Open reading frames	Unknown proteins, no known homologs	Unknown function	Hypothetical, unclassified, unknown	predicted operon
ybiO	b0808	ybiO	putative transport protein	Miscellaneous	Some information, but not classifiable	Not classified (included putative assignments)	Hypothetical, unclassified, unknown	predicted operon
yeeO	b1985	yeeO	orf, hypothetical protein	Miscellaneous	Some information, but not classifiable	Not classified (included putative assignments)	Hypothetical, unclassified, unknown	predicted operon
yahC	b0317	yahC	orf, hypothetical protein	Open reading frames	Unknown proteins, no known homologs	Unknown function	Hypothetical, unclassified, unknown	predicted operon
yeiK	b2162	yeiK	orf, hypothetical protein	Open reading frames	Unknown proteins, no known homologs	Unknown function	Hypothetical, unclassified, unknown	predicted operon
yagB	b0266	yagB	orf, hypothetical protein	Open reading frames	Unknown proteins, no known homologs	Unknown function	Hypothetical, unclassified, unknown	predicted operon
ykgB	b0301	ykgB	orf, hypothetical protein	Open reading frames	Unknown proteins, no known homologs	Unknown function	Hypothetical, unclassified, unknown	predicted operon
yeiB	b2152	yeiB	orf, hypothetical protein	Open reading frames	Unknown proteins, no known homologs	Unknown function	Hypothetical, unclassified, unknown	predicted operon
yagJ	b0276	yagJ	orf, hypothetical protein	Open reading frames	Unknown proteins, no known homologs	Unknown function	Hypothetical, unclassified, unknown	predicted operon
yagP	b0282	yagP	putative transcriptional regulator LYSR-type	Open reading frames	Unknown proteins, no known homologs	Unknown function	Hypothetical, unclassified, unknown	predicted operon
yohJ	b2141	yohJ	orf, hypothetical protein	Open reading frames	Unknown proteins, no known homologs	Unknown function	Hypothetical, unclassified, unknown	predicted operon
yohC	b2135	yohC	orf, hypothetical protein	Miscellaneous	Some information, but not classifiable	Not classified (included putative assignments)	Hypothetical, unclassified, unknown	predicted operon
ykgL	b0295	ykgL	orf, hypothetical protein	Open reading frames	Unknown proteins, no known homologs	Unknown function	Hypothetical, unclassified, unknown	predicted operon
ugd	b2028	ugd	UDP-glucose 6-dehydrogenase	Metabolism of small molecules	Central intermediary metabolism	Sugar-nucleotide biosynthesis, conversions	Hypothetical, unclassified, unknown	predicted operon
ykgI	b0303	ykgI	orf, hypothetical protein	Open reading frames	Unknown proteins, no known homologs	Unknown function	Hypothetical, unclassified, unknown	predicted operon
b0309	b0309	b0309	orf, hypothetical protein	Open reading frames	Unknown proteins, no known homologs	Unknown function	Hypothetical, unclassified, unknown	predicted operon
yeeA	b2008	yeeA	orf, hypothetical protein	Open reading frames	Unknown proteins, no known homologs	Unknown function	Hypothetical, unclassified, unknown	predicted operon
yeeW	b2006	yeeW	orf, hypothetical protein	Open reading frames	Unknown proteins, no known homologs	Unknown function	Hypothetical, unclassified, unknown	predicted operon
yeeT	b2003	yeeT	orf, hypothetical protein	Open reading frames	Unknown proteins, no known homologs	Unknown function	Hypothetical, unclassified, unknown	predicted operon
flu	b2000	flu	outer membrane fluffing protein, similar to adhesin	Structural elements	Cell envelop	Outer membrane constituents	Hypothetical, unclassified, unknown	predicted operon
trs5_6	b1994	trs5_6	IS5 transposase	Extrachromosomal	Laterally acquirred elements	Transposon-related functions	Hypothetical, unclassified, unknown	predicted operon
b1169	b1169	b1169	putative ATP-binding component of a transport system	Open reading frames	Unknown proteins, no known homologs	Unknown function	Hypothetical, unclassified, unknown	predicted operon

## Sheet: W_3.9up
Gene	B Number	Gene Name	Gene Description	superheading	heading	category	Blattner Group	operon description	719 in 23
araA	b0062	araA	L-arabinose isomerase	Metabolism of small molecules	Degradation of small molecules	Carbon compounds	Carbon compound catabolism	documented araBAD operon
mhpC	b0349	mhpC	2-hydroxy-6-ketonona-2,4-dienedioic acid hydrolase	Metabolism of small molecules	Degradation of small molecules	Carbon compounds	Carbon compound catabolism	predicted operon
ybgG	b0732	ybgG	putative sugar hydrolase	Miscellaneous	Some information, but not classifiable	Not classified (included putative assignments)	Carbon compound catabolism	predicted operon
galE	b0759	galE	UDP-galactose-4-epimerase	Metabolism of small molecules	Degradation of small molecules	Carbon compounds	Carbon compound catabolism	documented galETKM operon
mlc	b1594	mlc	putative NAGC-like transcriptional regulator	Open reading frames	Unknown proteins, no known homologs	Unknown function	Carbon compound catabolism	predicted operon
araC	b0064	araC	transcriptional regulator for ara operon	Metabolism of small molecules	Degradation of small molecules	Carbon compounds	Carbon compound catabolism	documented araC operon
malI	b1620	malI	repressor of malX and Y genes	Metabolism of small molecules	Degradation of small molecules	Carbon compounds	Carbon compound catabolism	documented malI operon
fucK	b2803	fucK	L-fuculokinase	Metabolism of small molecules	Degradation of small molecules	Carbon compounds	Carbon compound catabolism	documented fucPIKUR operon
srlD	b2705	srlD	glucitol (sorbitol)-6-phosphate dehydrogenase	Metabolism of small molecules	Degradation of small molecules	Carbon compounds	Carbon compound catabolism	documented srlAABD-gutM-srlR-gutQ operon
srlR	b2707	srlR	regulator for gut (srl), glucitol operon	Metabolism of small molecules	Degradation of small molecules	Carbon compounds	Carbon compound catabolism	documented srlAABD-gutM-srlR-gutQ operon
yjhF	b4296	yjhF	putative transport system permease	Cell processes	Transport/binding proteins	GntP family	Carbon compound catabolism	predicted operon
eutJ	b2454	eutJ	ethanolamine utilization; homolog of Salmonella gene	Metabolism of small molecules	Degradation of small molecules	Amines	Carbon compound catabolism	predicted operon
rhaD	b3902	rhaD	rhamnulose-phosphate aldolase	Metabolism of small molecules	Degradation of small molecules	Carbon compounds	Carbon compound catabolism	documented rhaBAD operon
mhpF	b0351	mhpF	acetaldehyde dehydrogenase	Metabolism of small molecules	Degradation of small molecules	Carbon compounds	Carbon compound catabolism	predicted operon
galK	b0757	galK	galactokinase	Metabolism of small molecules	Degradation of small molecules	Carbon compounds	Carbon compound catabolism	documented galETKM operon
rhaA	b3903	rhaA	L-rhamnose isomerase	Metabolism of small molecules	Degradation of small molecules	Carbon compounds	Carbon compound catabolism	documented rhaBAD operon
fucA	b2800	fucA	L-fuculose-1-phosphate aldolase	Metabolism of small molecules	Degradation of small molecules	Carbon compounds	Carbon compound catabolism	documented fucAO operon
mtlR	b3601	mtlR	repressor for mtl	Metabolism of small molecules	Degradation of small molecules	Carbon compounds	Carbon compound catabolism	documented mtlADR operon
lyxK	b3580	lyxK	L-xylulose kinase, cryptic	Metabolism of small molecules	Degradation of small molecules	Carbon compounds	Carbon compound catabolism	predicted operon
treC	b4239	treC	trehalase 6-P hydrolase	Metabolism of small molecules	Degradation of small molecules	Carbon compounds	Carbon compound catabolism	documented treBC operon
bglA	b2901	bglA	6-phospho-beta-glucosidase A; cryptic	Metabolism of small molecules	Degradation of small molecules	Carbon compounds	Carbon compound catabolism	predicted operon
agaZ	b3132	agaZ	putative tagatose 6-phosphate kinase 2	Miscellaneous	Some information, but not classifiable	Not classified (included putative assignments)	Carbon compound catabolism	predicted operon
ebgA	b3076	ebgA	evolved beta-D-galactosidase, alpha subunit; cryptic gene	Metabolism of small molecules	Degradation of small molecules	Carbon compounds	Carbon compound catabolism	documented ebgAC operon
idnT	b4265	idnT	L-Idonate transporter	Cell processes	Transport/binding proteins	GntP family	Carbon compound catabolism	predicted operon
kdpE	b0694	kdpE	regulator of kdp operon (transcriptional effector)	Global functions	Global regulatory functions	Global regulatory functions	Regulatory function	documented kdpDE operon
lexA	b4043	lexA	regulator for SOS(lexA) regulon	Global functions	Global regulatory functions	Global regulatory functions	Regulatory function	documented lexA-dinF operon
rspB	b1580	rspB	starvation sensing protein	Global functions	Global regulatory functions	Global regulatory functions	Regulatory function	predicted operon
phoR	b0400	phoR	positive and negative sensor protein for pho regulon	Global functions	Global regulatory functions	Global regulatory functions	Regulatory function	documented phoBR operon
barA	b2786	barA	sensor-regulator, activates OmpR by phophorylation	Global functions	Global regulatory functions	Global regulatory functions	Regulatory function	predicted operon
pphB	b2734	pphB	protein phosphatase 2	Miscellaneous	Some information, but not classifiable	Not classified (included putative assignments)	Putative regulatory proteins	predicted operon
yneJ	b1526	yneJ	putative transcriptional regulator LYSR-type	Miscellaneous	Some information, but not classifiable	Not classified (included putative assignments)	Putative regulatory proteins	predicted operon
uvrY	b1914	uvrY	putative 2-component transcriptional regulator	Miscellaneous	Some information, but not classifiable	Not classified (included putative assignments)	Putative regulatory proteins	predicted operon
ykgD	b0305	ykgD	putative ARAC-type regulatory protein	Miscellaneous	Some information, but not classifiable	Not classified (included putative assignments)	Putative regulatory proteins	predicted operon
ygaA	b2709	ygaA	putative 2-component transcriptional regulator	Miscellaneous	Some information, but not classifiable	Not classified (included putative assignments)	Putative regulatory proteins	predicted operon
uidR	b1618	uidR	repressor for uid operon	Metabolism of small molecules	Degradation of small molecules	Carbon compounds	Putative regulatory proteins	predicted operon
ycjZ	b1328	ycjZ	putative transcriptional regulator LYSR-type	Miscellaneous	Some information, but not classifiable	Not classified (included putative assignments)	Putative regulatory proteins	predicted operon
ygiX	b3025	ygiX	putative 2-component transcriptional regulator	Miscellaneous	Some information, but not classifiable	Not classified (included putative assignments)	Putative regulatory proteins	predicted operon
oraA	b2698	oraA	regulator, OraA protein	Miscellaneous	Some information, but not classifiable	Not classified (included putative assignments)	Putative regulatory proteins	predicted operon
ybcZ	b0570	ybcZ	putative 2-component sensor protein	Miscellaneous	Some information, but not classifiable	Not classified (included putative assignments)	Putative regulatory proteins	predicted operon
b1497	b1497	b1497	putative enzyme	Open reading frames	Unknown proteins, no known homologs	Unknown function	Putative regulatory proteins	predicted operon
sgcR	b4300	sgcR	putative DEOR-type transcriptional regulator	Miscellaneous	Some information, but not classifiable	Not classified (included putative assignments)	Putative regulatory proteins	predicted operon
yjhI	b4299	yjhI	putative regulator	Miscellaneous	Some information, but not classifiable	Not classified (included putative assignments)	Putative regulatory proteins	predicted operon
wcaD	b2056	wcaD	putative colanic acid polymerase	Extrachromosomal	Laterally acquirred elements	Phage-related functions and prophages	Putative regulatory proteins	predicted operon
rtcR	b3422	rtcR	Sigma54-dependent regulator of rtcBA expression	Macromolecule metabolism	Macromolecule synthesis, modification	RNA synthesis, modification, DNA transcript'n	Putative regulatory proteins	predicted operon
atoS	b2219	atoS	sensor protein AtoS for response regulator AtoC	Miscellaneous	Some information, but not classifiable	Not classified (included putative assignments)	Putative regulatory proteins	predicted operon
ygcP	b2768	ygcP	putative anti-terminator regulatory protein	Miscellaneous	Some information, but not classifiable	Not classified (included putative assignments)	Putative regulatory proteins	predicted operon
ygeH	b2852	ygeH	putative invasion protein	Miscellaneous	Some information, but not classifiable	Not classified (included putative assignments)	Putative regulatory proteins	predicted operon
yhhI	b3484	yhhI	putative receptor	Open reading frames	Unknown proteins, no known homologs	Unknown function	Putative regulatory proteins	predicted operon
yicM	b3662	yicM	putative transport protein	Cell processes	Transport/binding proteins	MFS family	Putative regulatory proteins	predicted operon
intE	b1140	intE	prophage e14 integrase	Extrachromosomal	Laterally acquirred elements	Phage-related functions and prophages	Phage, transposon, or plasmid	predicted operon
yfjQ	b2633	yfjQ	orf, hypothetical protein	Open reading frames	Unknown proteins, no known homologs	Unknown function	Phage, transposon, or plasmid	predicted operon
t150	b3558	t150	IS150 putative transposase	Extrachromosomal	Laterally acquirred elements	Transposon-related functions	Phage, transposon, or plasmid	predicted operon
pin	b1158	pin	inversion of adjacent DNA; at locus of e14 element	Extrachromosomal	Laterally acquirred elements	Phage-related functions and prophages	Phage, transposon, or plasmid	predicted operon
b1579	b1579	b1579	putative transposase	Miscellaneous	Some information, but not classifiable	Not classified (included putative assignments)	Phage, transposon, or plasmid	predicted operon
insB_5	b1893	insB_5	IS1 protein InsB	Extrachromosomal	Laterally acquirred elements	Transposon-related functions	Phage, transposon, or plasmid	predicted operon
nohA	b1548	nohA	homolog of Qin prophage packaging protein NU1	Extrachromosomal	Laterally acquirred elements	Phage-related functions and prophages	Phage, transposon, or plasmid	predicted operon
creD	b4400	creD	tolerance to colicin E2	Extrachromosomal	Laterally acquirred elements	Colicin-related functions	Phage, transposon, or plasmid	documented creABCD operon
insA_1	b0022	insA_1	IS1 protein InsA	Extrachromosomal	Laterally acquirred elements	Transposon-related functions	Phage, transposon, or plasmid	predicted operon
nmpC	b0553	nmpC	outer membrane porin protein; locus of qsr prophage	Extrachromosomal	Laterally acquirred elements	Phage-related functions and prophages	Phage, transposon, or plasmid	predicted operon
fliT	b1926	fliT	flagellar biosynthesis; repressor of class 3a and 3b operons (RflA activity)	Structural elements	Cell envelop	Surface structures	Cell structure	documented fliDST operon
ddlA	b0381	ddlA	D-alanine-D-alanine ligase A	Structural elements	Cell envelop	Murein sacculus, peptidoglycan	Cell structure	predicted operon
yraJ	b3144	yraJ	putative outer membrane protein	Miscellaneous	Some information, but not classifiable	Not classified (included putative assignments)	Cell structure	predicted operon
b2351	b2351	b2351	putative glycan biosynthesis enzyme	Open reading frames	Unknown proteins, no known homologs	Unknown function	Cell structure	predicted operon
envY	b0566	envY	envelope protein; thermoregulation of porin biosynthesis	Structural elements	Cell envelop	Outer membrane constituents	Cell structure	documented envY-ompT operon
yccZ	b0983	yccZ	putative function in exopolysaccharide production	Open reading frames	Unknown proteins, no known homologs	Unknown function	Cell structure	predicted operon
ygiL	b3043	ygiL	putative fimbrial-like protein	Miscellaneous	Some information, but not classifiable	Not classified (included putative assignments)	Cell structure	predicted operon
ybjE	b0874	ybjE	putative surface protein	Miscellaneous	Some information, but not classifiable	Not classified (included putative assignments)	Cell structure	predicted operon
ybdS	b0612	citT	Citrate Carrier	Metabolism of small molecules	Degradation of small molecules	Carbon compounds	Cell structure	predicted operon
fimZ	b0535	fimZ	fimbrial Z protein; probable signal transducer	Structural elements	Cell envelop	Surface structures	Cell structure	predicted operon
yiaT	b3584	yiaT	putative outer membrane protein	Miscellaneous	Some information, but not classifiable	Not classified (included putative assignments)	Cell structure	predicted operon
rcsA	b1951	rcsA	positive regulator for ctr capsule biosynthesis, positive transcription factor	Structural elements	Cell envelop	Surface polysaccharides & antigens	Cell structure	predicted operon
sfmD	b0532	sfmD	putative outer membrane protein, export function	Miscellaneous	Some information, but not classifiable	Not classified (included putative assignments)	Cell structure	predicted operon
ycbS	b0940	ycbS	putative outer membrane protein	Miscellaneous	Some information, but not classifiable	Not classified (included putative assignments)	Cell structure	predicted operon
b1502	b1502	b1502	putative adhesin; similar to FimH protein	Miscellaneous	Some information, but not classifiable	Not classified (included putative assignments)	Cell structure	predicted operon
acrE	b3265	acrE	transmembrane protein affects septum formation and cell membrane permeability	Structural elements	Cell envelop	Inner membrane	Cell structure	documented acrEF operon
b2505	b2505	b2505	putative outer membrane lipoprotein	Open reading frames	Unknown proteins, no known homologs	Unknown function	Cell structure	predicted operon
b0942	b0942	b0942	putative fimbrial-like protein	Miscellaneous	Some information, but not classifiable	Not classified (included putative assignments)	Cell structure	predicted operon
yqiH	b3047	yqiH	putative membrane protein	Miscellaneous	Some information, but not classifiable	Not classified (included putative assignments)	Cell structure	predicted operon
b2253	b2253	b2253	putative enzyme	Miscellaneous	Some information, but not classifiable	Not classified (included putative assignments)	Cell structure	predicted operon
fliQ	b1949	fliQ	flagellar biosynthesis	Structural elements	Cell envelop	Surface structures	Cell structure	documented fliLMNOPQR operon
fliD	b1924	fliD	flagellar biosynthesis; filament capping protein; enables filament assembly	Structural elements	Cell envelop	Surface structures	Cell structure	documented fliDST operon
rfaJ	b3626	rfaJ	UDP-D-glucose:(galactosyl)lipopolysaccharide glucosyltransferase	Structural elements	Cell envelop	Surface polysaccharides & antigens	Cell structure	documented rfaQGPSBIJYZK operon
fliC	b1923	fliC	flagellar biosynthesis; flagellin, filament structural protein	Structural elements	Cell envelop	Surface structures	Cell structure	predicted operon
htrE	b0139	htrE	probable outer membrane porin protein involved in fimbrial assembly	Structural elements	Cell envelop	Surface structures	Cell structure	documented ecpD-htrE operon
murD	b0088	murD	UDP-N-acetylmuramoylalanine-D-glutamate ligase	Structural elements	Cell envelop	Murein sacculus, peptidoglycan	Cell structure	predicted operon
b1433	b1433	b1433	putative membrane transport protein	Miscellaneous	Some information, but not classifiable	Not classified (included putative assignments)	Cell structure	predicted operon
fimG	b4319	fimG	fimbrial morphology	Structural elements	Cell envelop	Surface structures	Cell structure	documented fimBEAICD_2FGH operon
fimI	b4315	fimI	fimbrial protein	Structural elements	Cell envelop	Surface structures	Cell structure	documented fimBEAICD_2FGH operon
yaiP	b0363	yaiP	polysaccharide metabolism	Miscellaneous	Some information, but not classifiable	Not classified (included putative assignments)	Cell structure	predicted operon
hofB	b0107	hofB	putative integral membrane protein involved in biogenesis of fimbriae, protein transport, DNA uptake	Miscellaneous	Some information, but not classifiable	Not classified (included putative assignments)	Cell structure	predicted operon
murF	b0086	murF	D-alanine:D-alanine-adding enzyme	Cell processes	Cell division	Cell division	Cell structure	predicted operon
rfaY	b3625	rfaY	lipopolysaccharide core biosynthesis	Macromolecule metabolism	Macromolecule synthesis, modification	Lipopolysaccharide	Cell structure	documented rfaQGPSBIJYZK operon
murG	b0090	murG	UDP-N-acetylglucosamine:N-acetylmuramyl- (pentapeptide) pyrophosphoryl-undecaprenol N-acetylglucosamine transferase	Structural elements	Cell envelop	Murein sacculus, peptidoglycan	Cell structure	predicted operon
yibD	b3615	yibD	putative regulator	Open reading frames	Unknown proteins, no known homologs	Unknown function	Cell structure	predicted operon
fliA	b1922	fliA	flagellar biosynthesis; alternative sigma factor 28; regulation of flagellar operons	Structural elements	Cell envelop	Surface structures	Cell structure	predicted operon
wecF	b3793	wecF	TDP-Fuc4NAc:lipidII transferase; synthesis of enterobacterial common antigen (ECA)	Metabolism of small molecules	Central intermediary metabolism	Sugar-nucleotide biosynthesis, conversions	Cell structure	predicted operon
b1472	b1472	b1472	putative outer membrane porin protein	Miscellaneous	Some information, but not classifiable	Not classified (included putative assignments)	Membrane proteins	predicted operon
eaeH	b0297	eaeH	attaching and effacing protein, pathogenesis factor	Miscellaneous	Some information, but not classifiable	Not classified (included putative assignments)	Structural proteins	predicted operon
b0878	b0878	b0878	putative membrane protein	Miscellaneous	Some information, but not classifiable	Not classified (included putative assignments)	Structural proteins	predicted operon
b2506	b2506	b2506	putative membrane protein	Miscellaneous	Some information, but not classifiable	Not classified (included putative assignments)	Structural proteins	predicted operon
b3051	b3051	b3051	putative membrane protein	Miscellaneous	Some information, but not classifiable	Not classified (included putative assignments)	Structural proteins	predicted operon
yjdA	b4109	yjdA	putative vimentin	Miscellaneous	Some information, but not classifiable	Not classified (included putative assignments)	Structural proteins	predicted operon
b2291	b2291	b2291	putative alpha helix protein	Miscellaneous	Some information, but not classifiable	Not classified (included putative assignments)	Structural proteins	predicted operon
yfcU	b2338	yfcU	putative outer membrane protein	Miscellaneous	Some information, but not classifiable	Not classified (included putative assignments)	Structural proteins	predicted operon
celB	b1737	celB	PEP-dependent phosphotransferase enzyme II for cellobiose, arbutin, and salicin	Cell processes	Transport/binding proteins	Sugar-specific PTS system	Transport and binding proteins	documented celABCDF operon
fhuE	b1102	fhuE	outer membrane receptor for ferric iron uptake	Cell processes	Transport/binding proteins	Mechanism not stated	Transport and binding proteins	predicted operon
molR_1	b2115	molR_1	molybdate metabolism regulator, first fragment	Metabolism of small molecules	Biosynthesis of cofactors, carriers	Molybdopterin	Transport and binding proteins	predicted operon
livM	b3456	livM	high-affinity branched-chain amino acid transport	Cell processes	Transport/binding proteins	ABC superfamily (membrane)	Transport and binding proteins	documented livKHMGF operon
potF	b0854	potF	periplasmic putrescine-binding protein; permease protein	Cell processes	Transport/binding proteins	ABC superfamily (peri_perm)	Transport and binding proteins	documented potFGHI operon
xylF	b3566	xylF	xylose binding protein transport system	Cell processes	Transport/binding proteins	Mechanism not stated	Transport and binding proteins	documented xylFGHR operon
xylH	b3568	xylH	putative xylose transport, membrane component	Cell processes	Transport/binding proteins	ABC superfamily (membrane)	Transport and binding proteins	documented xylFGHR operon
pnuC	b0751	pnuC	required for NMN transport	Cell processes	Transport/binding proteins	Mechanism not stated	Transport and binding proteins	documented pnuC operon
xylE	b4031	xylE	xylose-proton symport	Cell processes	Transport/binding proteins	MFS family	Transport and binding proteins	predicted operon
malF	b4033	malF	part of maltose permease, periplasmic	Cell processes	Transport/binding proteins	ABC superfamily (membrane)	Transport and binding proteins	documented malEFG operon
fadL	b2344	fadL	transport of long-chain fatty acids; sensitivity to phage T2	Cell processes	Transport/binding proteins	Mechanism not stated	Transport and binding proteins	predicted operon
uhpB	b3668	uhpB	sensor histidine protein kinase phosphorylates UhpA	Cell processes	Transport/binding proteins	MFS family	Transport and binding proteins	documented uhpABC operon
uhpC	b3667	uhpC	regulator of uhpT	Cell processes	Transport/binding proteins	MFS family	Transport and binding proteins	documented uhpABC operon
b1484	b1484	ddpD	ATP-binding component of dipeptide transport system	Cell processes	Transport/binding proteins	ABC superfamily (atp_bind)	Transport and binding proteins	predicted operon
b2387	b2387	b2387	putative PTS system enzyme IIB component	Miscellaneous	Some information, but not classifiable	Not classified (included putative assignments)	Transport and binding proteins	predicted operon
molR_2	b2116	molR_2	molybdate metabolism regulator, second fragment 2	Metabolism of small molecules	Biosynthesis of cofactors, carriers	Molybdopterin	Transport and binding proteins	predicted operon
b1486	b1486	ddpB	dipeptide transport, permease protein	Cell processes	Transport/binding proteins	ABC superfamily (membrane)	Transport and binding proteins	predicted operon
ugpA	b3452	ugpA	sn-glycerol 3-phosphate transport system, integral membrane protein	Cell processes	Transport/binding proteins	ABC superfamily (membrane)	Transport and binding proteins	documented ugpBAECQ operon
xapB	b2406	xapB	xanthosine permease	Cell processes	Transport/binding proteins	Mechanism not stated	Transport and binding proteins	predicted operon
modC	b0765	modC	ATP-binding component of molybdate transport	Cell processes	Transport/binding proteins	ABC superfamily (atp_bind)	Transport and binding proteins	documented modABC operon
modE	b0761	modE	molybdate uptake regulatory protein	Cell processes	Transport/binding proteins	Mechanism not stated	Transport and binding proteins	predicted operon
fepC	b0588	fepC	ATP-binding component of ferric enterobactin transport	Cell processes	Transport/binding proteins	ABC superfamily (atp_bind)	Transport and binding proteins	documented fepDGC operon
potC	b1124	potC	spermidine/putrescine transport system permease	Cell processes	Transport/binding proteins	ABC superfamily (membrane)	Transport and binding proteins	documented potABCD operon
nhaR	b0020	nhaR	transcriptional activator of nhaA	Cell processes	Transport/binding proteins	Mechanism not stated	Transport and binding proteins	predicted operon
kdpC	b0696	kdpC	high-affinity potassium transport system	Cell processes	Transport/binding proteins	Mechanism not stated	Transport and binding proteins	documented kdpABC operon
fecC	b4289	fecC	citrate-dependent iron(III) transport protein, cytosolic	Cell processes	Transport/binding proteins	Mechanism not stated	Transport and binding proteins	documented fecIRABCDE operon
livF	b3454	livF	ATP-binding component of leucine transport	Cell processes	Transport/binding proteins	ABC superfamily (atp_bind)	Transport and binding proteins	documented livKHMGF operon
srlE	b2703	srlE	PTS system, glucitol/sorbitol-specific IIB component and second of two IIC components	Cell processes	Transport/binding proteins	Sugar-specific PTS system	Transport and binding proteins	documented srlAABD-gutM-srlR-gutQ operon
uidB	b1616	uidB	glucuronide permease	Cell processes	Transport/binding proteins	GPH family	Transport and binding proteins	predicted operon
cynX	b0341	cynX	cyanate transport	Cell processes	Transport/binding proteins	Mechanism not stated	Transport and binding proteins	documented cynTSX operon
lacY	b0343	lacY	galactoside permease (M protein)	Cell processes	Transport/binding proteins	MFS family	Transport and binding proteins	documented lacAYZ operon
mdlA	b0448	mdlA	ATP-binding component of a transport system	Cell processes	Transport/binding proteins	ABC superfamily (atp_bind)	Transport and binding proteins	predicted operon
proW	b2678	proW	high-affinity transport system for glycine betaine and proline	Cell processes	Transport/binding proteins	ABC superfamily (membrane)	Transport and binding proteins	documented proVWX operon
cmtB	b2934	cmtB	PTS system, mannitol-specific enzyme II component, cryptic	Cell processes	Transport/binding proteins	Sugar-specific PTS system	Transport and binding proteins	predicted operon
uraA	b2497	uraA	uracil transport	Cell processes	Transport/binding proteins	Mechanism not stated	Transport and binding proteins	predicted operon
tyrP	b1907	tyrP	tyrosine-specific transport system	Cell processes	Transport/binding proteins	ArAAP family	Transport and binding proteins	documented tyrP operon
araF	b1901	araF	L-arabinose-binding periplasmic protein	Cell processes	Transport/binding proteins	ABC superfamily (peri_perm)	Transport and binding proteins	documented araFG-w1867-araH operon
ydgR	b1634	ydgR	putative transport protein	Open reading frames	Unknown proteins, no known homologs	Unknown function	Transport and binding proteins	predicted operon
nikC	b3478	nikC	transport of nickel, membrane protein	Cell processes	Transport/binding proteins	ABC superfamily (membrane)	Transport and binding proteins	documented nikABCDE operon
potA	b1126	potA	ATP-binding component of spermidine/putrescine transport	Cell processes	Transport/binding proteins	ABC superfamily (atp_bind)	Transport and binding proteins	documented potABCD operon
ascF	b2715	ascF	PTS system enzyme II ABC (asc), cryptic, transports specific beta-glucosides	Cell processes	Transport/binding proteins	Sugar-specific PTS system	Transport and binding proteins	documented ascFB operon
trkG	b1363	trkG	trk system potassium uptake; part of Rac prophage	Cell processes	Transport/binding proteins	Trk system	Transport and binding proteins	predicted operon
potE	b0692	potE	putrescine transport protein	Cell processes	Transport/binding proteins	APC family of transport protein	Transport and binding proteins	predicted operon
nikE	b3480	nikE	ATP-binding protein of nickel transport system	Cell processes	Transport/binding proteins	ABC superfamily (atp_bind)	Transport and binding proteins	documented nikABCDE operon
yegT	b2098	yegT	putative nucleoside permease protein	Cell processes	Transport/binding proteins	MFS family	Putative transport proteins	predicted operon
yhcL	b3227	dcuD	Cryptic C4-dicarboxylate carrier	Cell processes	Transport/binding proteins	DcuC	Putative transport proteins	predicted operon
yihP	b3877	yihP	putative permease	Cell processes	Transport/binding proteins	GPH family	Putative transport proteins	predicted operon
ycjJ	b1296	ycjJ	putative amino acid/amine transport protein	Cell processes	Transport/binding proteins	APC family of transport protein	Putative transport proteins	predicted operon
yeeF	b2014	yeeF	putative amino acid/amine transport protein	Cell processes	Transport/binding proteins	APC family of transport protein	Putative transport proteins	predicted operon
ycjO	b1311	ycjO	putative binding-protein dependent transport protein	Cell processes	Transport/binding proteins	ABC superfamily (membrane)	Putative transport proteins	predicted operon
ychE	b1242	ychE	putative channel protein	Open reading frames	Unknown proteins, no known homologs	Unknown function	Putative transport proteins	predicted operon
yojI	b2211	mqo	Malate:quinone oxidoreductase	Cell processes	Transport/binding proteins	ABC superfamily (membrane)	Putative transport proteins	predicted operon
ycjV	b1318	ycjV	putative ATP-binding component of a transport system	Cell processes	Transport/binding proteins	ABC superfamily (atp_bind)	Putative transport proteins	predicted operon
yiaV	b3586	yiaV	putative membrane protein	Miscellaneous	Some information, but not classifiable	Not classified (included putative assignments)	Putative transport proteins	predicted operon
yihO	b3876	yihO	putative permease	Cell processes	Transport/binding proteins	GPH family	Putative transport proteins	predicted operon
yicJ	b3657	yicJ	putative permease	Cell processes	Transport/binding proteins	GPH family	Putative transport proteins	predicted operon
yiaO	b3579	yiaO	putative solute-binding transport protein	Miscellaneous	Some information, but not classifiable	Not classified (included putative assignments)	Putative transport proteins	predicted operon
yeaV	b1801	yeaV	putative transport protein	Cell processes	Transport/binding proteins	BCCT superfamily	Putative transport proteins	predicted operon
yphD	b2546	yphD	putative transport system permease protein	Cell processes	Transport/binding proteins	ABC superfamily (membrane)	Putative transport proteins	predicted operon
yhdX	b3269	yhdX	putative transport system permease protein	Cell processes	Transport/binding proteins	ABC superfamily (membrane)	Putative transport proteins	predicted operon
yjfF	b4231	yjfF	putative transport system permease protein	Cell processes	Transport/binding proteins	ABC superfamily (membrane)	Putative transport proteins	predicted operon
tauC	b0367	tauC	taurine transport system permease protein	Cell processes	Transport/binding proteins	ABC superfamily (membrane)	Putative transport proteins	predicted operon
yhgE	b3402	yhgE	putative transport	Miscellaneous	Some information, but not classifiable	Not classified (included putative assignments)	Putative transport proteins	predicted operon
yghK	b2975	yghK	putative permease	Cell processes	Transport/binding proteins	Mechanism not stated	Putative transport proteins	predicted operon
yjeM	b4156	yjeM	putative transport	Miscellaneous	Some information, but not classifiable	Not classified (included putative assignments)	Putative transport proteins	predicted operon
yhjE	b3523	yhjE	putative transport protein	Cell processes	Transport/binding proteins	MFS family	Putative transport proteins	predicted operon
tauA	b0365	tauA	taurine transport system periplasmic protein	Cell processes	Transport/binding proteins	ABC superfamily (peri_perm)	Putative transport proteins	predicted operon
mhpT	b0353	mhpT	putative transport protein	Cell processes	Transport/binding proteins	MFS family	Putative transport proteins	predicted operon
yjiO	b4337	yjiO	putative transport protein	Cell processes	Transport/binding proteins	MFS family	Putative transport proteins	predicted operon
b1691	b1691	b1691	putative amino acid/amine transport protein	Cell processes	Transport/binding proteins	MFS family	Putative transport proteins	predicted operon
yabM	b0070	setA	Sugar efflux protein	Cell processes	Transport/binding proteins	MFS family	Putative transport proteins	predicted operon
yabJ	b0066	yabJ	putative ATP-binding component of a transport system	Cell processes	Transport/binding proteins	ABC superfamily (atp_bind)	Putative transport proteins	predicted operon
ygcS	b2771	ygcS	putative transport protein	Cell processes	Transport/binding proteins	MFS family	Putative transport proteins	predicted operon
ybbY	b0513	ybbY	putative transport	Miscellaneous	Some information, but not classifiable	Not classified (included putative assignments)	Putative transport proteins	predicted operon
yjcW	b4087	yjcW	putative ATP-binding component of a transport system	Cell processes	Transport/binding proteins	ABC superfamily (atp_bind)	Putative transport proteins	predicted operon
yjcV	b4086	yjcV	putative transport system permease protein	Cell processes	Transport/binding proteins	ABC superfamily (membrane)	Putative transport proteins	predicted operon
focB	b2492	focB	probable formate transporter (formate channel 2)	Cell processes	Transport/binding proteins	Mechanism not stated	Putative transport proteins	predicted operon
ydcC	b1460	ydcC	putative receptor	Open reading frames	Unknown proteins, no known homologs	Unknown function	Putative transport proteins	predicted operon
b2322	b2322	b2322	putative transport protein	Cell processes	Transport/binding proteins	MFS family	Putative transport proteins	predicted operon
yddA	b1496	yddA	putative ATP-binding component of a transport system	Cell processes	Transport/binding proteins	ABC superfamily (membrane)	Putative transport proteins	predicted operon
ybiT	b0820	ybiT	putative ATP-binding component of a transport system	Cell processes	Transport/binding proteins	ABC superfamily (atp_bind)	Putative transport proteins	predicted operon
dsdX	b2365	dsdX	transport system permease (serine?)	Miscellaneous	Some information, but not classifiable	Not classified (included putative assignments)	Putative transport proteins	documented dsdXA operon
ycjP	b1312	ycjP	putative transport system permease protein	Cell processes	Transport/binding proteins	ABC superfamily (membrane)	Putative transport proteins	predicted operon
yhjV	b3539	yhjV	putative transporter protein	Cell processes	Transport/binding proteins	STP family	Putative transport proteins	predicted operon
cheW	b1887	cheW	positive regulator of CheA protein activity	Cell processes	Chemotaxis, motility	Chemotaxis and mobility	Cell processes (incl. adaptation, protection)	documented motAB-cheAW operon
tar	b1886	tar	methyl-accepting chemotaxis protein II, aspartate sensor receptor	Cell processes	Chemotaxis, motility	Chemotaxis and mobility	Cell processes (incl. adaptation, protection)	documented tar-tap-cheRBYZ operon
marB	b1532	marB	multiple antibiotic resistance protein	Cell processes	Protection responses	Drug/analog sensitivity	Cell processes (incl. adaptation, protection)	documented marRAB operon
tap	b1885	tap	methyl-accepting chemotaxis protein IV, peptide sensor receptor	Cell processes	Chemotaxis, motility	Chemotaxis and mobility	Cell processes (incl. adaptation, protection)	documented tar-tap-cheRBYZ operon
b1828	b1828	b1828	putative transport protein	Cell processes	Transport/binding proteins	MFS family	Cell processes (incl. adaptation, protection)	predicted operon
cheR	b1884	cheR	response regulator for chemotaxis; protein glutamate methyltransferase	Cell processes	Chemotaxis, motility	Chemotaxis and mobility	Cell processes (incl. adaptation, protection)	documented tar-tap-cheRBYZ operon
cheB	b1883	cheB	response regulator for chemotaxis (cheA sensor); protein methylesterase	Cell processes	Chemotaxis, motility	Chemotaxis and mobility	Cell processes (incl. adaptation, protection)	documented tar-tap-cheRBYZ operon
msbB	b1855	msbB	suppressor of htrB, heat shock protein	Macromolecule metabolism	Macromolecule synthesis, modification	Lipoprotein	Cell processes (incl. adaptation, protection)	predicted operon
motB	b1889	motB	enables flagellar motor rotation, linking torque machinery to cell wall	Cell processes	Chemotaxis, motility	Chemotaxis and mobility	Cell processes (incl. adaptation, protection)	documented motAB-cheAW operon
tehA	b1429	tehA	tellurite resistance	Cell processes	Protection responses	Drug/analog sensitivity	Cell processes (incl. adaptation, protection)	documented tehAB operon
fliJ	b1942	fliJ	flagellar fliJ protein	Structural elements	Cell envelop	Surface structures	Cell processes (incl. adaptation, protection)	documented fliFGHIJK operon
fliI	b1941	fliI	flagellum-specific ATP synthase	Structural elements	Cell envelop	Surface structures	Cell processes (incl. adaptation, protection)	documented fliFGHIJK operon
marA	b1531	marA	multiple antibiotic resistance; transcriptional activator of defense systems	Cell processes	Protection responses	Drug/analog sensitivity	Cell processes (incl. adaptation, protection)	documented marRAB operon
dicC	b1569	dicC	regulator of dicB	Cell processes	Cell division	Cell division	Cell processes (incl. adaptation, protection)	predicted operon
marR	b1530	marR	multiple antibiotic resistance protein; repressor of mar operon	Cell processes	Protection responses	Drug/analog sensitivity	Cell processes (incl. adaptation, protection)	documented marRAB operon
ydeA	b1528	ydeA	L-arabinose and isopropyl-b-D-thiogalactopyranoside exporter protein	Cell processes	Transport/binding proteins	ABC superfamily (membrane)	Cell processes (incl. adaptation, protection)	predicted operon
sbmA	b0377	sbmA	sensitivity to microcin B17, possibly envelop protein	Cell processes	Transport/binding proteins	ABC superfamily (membrane)	Cell processes (incl. adaptation, protection)	predicted operon
cspB	b1557	cspB	cold shock protein; may affect transcription	Cell processes	Adaptation	Adaptations, atypical conditions	Cell processes (incl. adaptation, protection)	predicted operon
acrF	b3266	acrF	integral transmembrane protein; acridine resistance	Cell processes	Transport/binding proteins	RNDfamily	Cell processes (incl. adaptation, protection)	documented acrEF operon
envR	b3264	envR	putative transcriptional regulator	Miscellaneous	Some information, but not classifiable	Not classified (included putative assignments)	Cell processes (incl. adaptation, protection)	predicted operon
sdiA	b1916	sdiA	transcriptional regulator of ftsQAZ gene cluster	Cell processes	Cell division	Cell division	Cell processes (incl. adaptation, protection)	predicted operon
cheZ	b1881	cheZ	chemotactic response; CheY protein phophatase; antagonist of CheY as switch regulator	Cell processes	Chemotaxis, motility	Chemotaxis and mobility	Cell processes (incl. adaptation, protection)	documented tar-tap-cheRBYZ operon
aer	b3072	aer	aerotaxis sensor receptor, flavoprotein	Metabolism of small molecules	Degradation of small molecules	Carbon compounds	Cell processes (incl. adaptation, protection)	predicted operon
yadC	b0135	yadC	putative fimbrial-like protein	Miscellaneous	Some information, but not classifiable	Not classified (included putative assignments)	Cell processes (incl. adaptation, protection)	predicted operon
yadN	b0141	yadN	putative fimbrial-like protein	Miscellaneous	Some information, but not classifiable	Not classified (included putative assignments)	Cell processes (incl. adaptation, protection)	predicted operon
betA	b0311	betA	choline dehydrogenase, a flavoprotein	Cell processes	Adaptation	Osmotic adaptation	Cell processes (incl. adaptation, protection)	documented betIBA operon
emrB	b2686	emrB	multidrug resistance; probably membrane translocase	Cell processes	Transport/binding proteins	MFS family	Cell processes (incl. adaptation, protection)	predicted operon
sulA	b0958	sulA	suppressor of lon; inhibits cell division and ftsZ ring formation	Cell processes	Cell division	Cell division	Cell processes (incl. adaptation, protection)	documented sulA operon
treR	b4241	treR	repressor of treA,B,C	Cell processes	Adaptation	Osmotic adaptation	Cell processes (incl. adaptation, protection)	predicted operon
b2639	b2639	b2639	putative pump protein	Miscellaneous	Some information, but not classifiable	Not classified (included putative assignments)	Cell processes (incl. adaptation, protection)	predicted operon
sufI	b3017	sufI	suppressor of ftsI	Miscellaneous	Some information, but not classifiable	Not classified (included putative assignments)	Cell processes (incl. adaptation, protection)	predicted operon
bacA	b3057	bacA	bacitracin resistance; possibly phosphorylates undecaprenol	Cell processes	Protection responses	Drug/analog sensitivity	Cell processes (incl. adaptation, protection)	predicted operon
sfmH	b0533	sfmH	involved in fimbrial asembly	Miscellaneous	Some information, but not classifiable	Not classified (included putative assignments)	Cell processes (incl. adaptation, protection)	predicted operon
sfmF	b0534	sfmF	putative fimbrial-like protein	Miscellaneous	Some information, but not classifiable	Not classified (included putative assignments)	Cell processes (incl. adaptation, protection)	predicted operon
yjcT	b4084	yjcT	putative NAGC-like transcriptional regulator	Open reading frames	Unknown proteins, no known homologs	Unknown function	Cell processes (incl. adaptation, protection)	predicted operon
yjcR	b4082	yjcR	putative membrane protein	Miscellaneous	Some information, but not classifiable	Not classified (included putative assignments)	Cell processes (incl. adaptation, protection)	predicted operon
div	b2321	div	cell division protein	Cell processes	Cell division	Cell division	Cell processes (incl. adaptation, protection)	predicted operon
flgC	b1074	flgC	flagellar biosynthesis, cell-proximal portion of basal-body rod	Structural elements	Cell envelop	Surface structures	Cell processes (incl. adaptation, protection)	documented flgBCDEFGHIJK operon
flgE	b1076	flgE	flagellar biosynthesis, hook protein	Structural elements	Cell envelop	Surface structures	Cell processes (incl. adaptation, protection)	documented flgBCDEFGHIJK operon
pmrD	b2259	pmrD	polymyxin resistance protein B	Cell processes	Protection responses	Drug/analog sensitivity	Cell processes (incl. adaptation, protection)	predicted operon
htgA	b0012	htgA	positive regulator for sigma 32 heat shock promoters	Cell processes	Adaptation	Adaptations, atypical conditions	Cell processes (incl. adaptation, protection)	predicted operon
gef	b0018	gef	Gef protein interferes with membrane function when in excess	Cell processes	Protection responses	Cell killing	Cell processes (incl. adaptation, protection)	predicted operon
caiF	b0034	caiF	transcriptional regulator of cai operon	Metabolism of small molecules	Degradation of small molecules	Carbon compounds	Cell processes (incl. adaptation, protection)	predicted operon
caiD	b0036	caiD	carnitine racemase	Metabolism of small molecules	Degradation of small molecules	Amines	Cell processes (incl. adaptation, protection)	documented caiTABCDE operon
caiB	b0038	caiB	l-carnitine dehydratase	Metabolism of small molecules	Degradation of small molecules	Carbon compounds	Cell processes (incl. adaptation, protection)	documented caiTABCDE operon
flgK	b1082	flgK	flagellar biosynthesis, hook-filament junction protein 1	Structural elements	Cell envelop	Surface structures	Cell processes (incl. adaptation, protection)	documented flgBCDEFGHIJK operon
caiT	b0040	caiT	probable carnitine transporter	Metabolism of small molecules	Degradation of small molecules	Carbon compounds	Cell processes (incl. adaptation, protection)	documented caiTABCDE operon
flgG	b1078	flgG	flagellar biosynthesis, cell-distal portion of basal-body rod	Structural elements	Cell envelop	Surface structures	Cell processes (incl. adaptation, protection)	documented flgBCDEFGHIJK operon
flgI	b1080	flgI	homolog of Salmonella P-ring of flagella basal body	Structural elements	Cell envelop	Surface structures	Cell processes (incl. adaptation, protection)	documented flgBCDEFGHIJK operon
yraI	b3143	yraI	putative chaperone	Miscellaneous	Some information, but not classifiable	Not classified (included putative assignments)	Putative chaperones	predicted operon
ycbF	b0944	ycbF	putative chaperone	Miscellaneous	Some information, but not classifiable	Not classified (included putative assignments)	Putative chaperones	predicted operon
yhcA	b3215	yhcA	putative chaperone	Miscellaneous	Some information, but not classifiable	Not classified (included putative assignments)	Putative chaperones	predicted operon
yehC	b2110	yehC	putative chaperone	Miscellaneous	Some information, but not classifiable	Not classified (included putative assignments)	Putative chaperones	predicted operon
nrfA	b4070	nrfA	periplasmic cytochrome c(552): plays a role in nitrite reduction	Metabolism of small molecules	Energy metabolism, carbon	Electron transport	Energy metabolism	documented nrfABCDEFG operon
yjcU	b4085	yjcU	putative epimerase	Miscellaneous	Some information, but not classifiable	Not classified (included putative assignments)	Energy metabolism	predicted operon
ttdA	b3061	ttdA	L-tartrate dehydratase, subunit A	Metabolism of small molecules	Energy metabolism, carbon	Fermentation	Energy metabolism	documented ttdAB operon
nrfE	b4074	nrfE	formate-dependent nitrite reductase; possible assembly function	Metabolism of small molecules	Energy metabolism, carbon	Anaerobic respiration	Energy metabolism	documented nrfABCDEFG operon
fixB	b0042	fixB	probable flavoprotein subunit, carnitine metabolism	Metabolism of small molecules	Degradation of small molecules	Carbon compounds	Energy metabolism	predicted operon
hyfC	b2483	hyfC	hydrogenase 4 membrane subunit	Metabolism of small molecules	Energy metabolism, carbon	Anaerobic respiration	Energy metabolism	predicted operon
hycD	b2722	hycD	membrane-spanning protein of hydrogenase 3 (part of FHL complex)	Metabolism of small molecules	Energy metabolism, carbon	Fermentation	Energy metabolism	documented hycABCDEFGH operon
hydN	b2713	hydN	involved in electron transport from formate to hydrogen, Fe-S centers	Metabolism of small molecules	Energy metabolism, carbon	Anaerobic respiration	Energy metabolism	predicted operon
yecK	b1873	yecK	putative cytochrome C-type protein	Miscellaneous	Some information, but not classifiable	Not classified (included putative assignments)	Energy metabolism	predicted operon
fixX	b0044	fixX	putative ferredoxin	Metabolism of small molecules	Degradation of small molecules	Carbon compounds	Energy metabolism	predicted operon
b1590	b1590	b1590	putative DMSO reductase anchor subunit	Metabolism of small molecules	Degradation of small molecules	Carbon compounds	Energy metabolism	predicted operon
narZ	b1468	narZ	cryptic nitrate reductase 2, alpha subunit	Metabolism of small molecules	Energy metabolism, carbon	Anaerobic respiration	Energy metabolism	documented narZYWV operon
narW	b1466	narW	cryptic nitrate reductase 2, delta subunit, assembly function	Metabolism of small molecules	Energy metabolism, carbon	Anaerobic respiration	Energy metabolism	documented narZYWV operon
glpA	b2241	glpA	sn-glycerol-3-phosphate dehydrogenase (anaerobic), large subunit	Metabolism of small molecules	Energy metabolism, carbon	Anaerobic respiration	Energy metabolism	documented glpACB operon
ccmC	b2199	ccmC	heme exporter protein C	Cell processes	Transport/binding proteins	ABC superfamily (membrane)	Energy metabolism	predicted operon
yhaI	b3104	yhaI	putative cytochrome	Open reading frames	Unknown proteins, no known homologs	Unknown function	Energy metabolism	predicted operon
tdcD	b3115	tdcD	putative kinase	Metabolism of small molecules	Degradation of small molecules	Amino acids	Energy metabolism	predicted operon
b0872	b0872	hcr	NADH oxidoreductase for the HCP	Miscellaneous	Some information, but not classifiable	Not classified (included putative assignments)	Energy metabolism	predicted operon
glpC	b2243	glpC	sn-glycerol-3-phosphate dehydrogenase (anaerobic), K-small subunit	Metabolism of small molecules	Energy metabolism, carbon	Anaerobic respiration	Energy metabolism	documented glpACB operon
b1017	b1017	b1017	putative cytochrome	Miscellaneous	Some information, but not classifiable	Not classified (included putative assignments)	Energy metabolism	predicted operon
lrhA	b2289	lrhA	LysR homologue which modulates SprE(RssB) activity	Metabolism of small molecules	Energy metabolism, carbon	Aerobic respiration	Energy metabolism	predicted operon
napC	b2202	napC	cytochrome c-type protein	Metabolism of small molecules	Energy metabolism, carbon	Electron transport	Energy metabolism	predicted operon
tus	b1610	tus	DNA-binding protein; inhibition of replication at Ter sites	Macromolecule metabolism	Macromolecule synthesis, modification	DNA - replication, repair, restr./modific'n	DNA replication, recombination, modification and repair	predicted operon
dnaX	b0470	dnaX	DNA polymerase III, tau and gamma subunits; DNA elongation factor III	Macromolecule metabolism	Macromolecule synthesis, modification	DNA - replication, repair, restr./modific'n	DNA replication, recombination, modification and repair	predicted operon
recN	b2616	recN	protein used in recombination and DNA repair	Macromolecule metabolism	Macromolecule synthesis, modification	DNA - replication, repair, restr./modific'n	DNA replication, recombination, modification and repair	predicted operon
yfjH	b2623	yfjH	putative histone	Miscellaneous	Some information, but not classifiable	Not classified (included putative assignments)	DNA replication, recombination, modification and repair	predicted operon
recA	b2699	recA	DNA strand exchange and renaturation, DNA-dependent ATPase, DNA- and ATP-dependent coprotease	Macromolecule metabolism	Macromolecule synthesis, modification	DNA - replication, repair, restr./modific'n	DNA replication, recombination, modification and repair	documented recA operon
pinO	b3322	pinO	calcium-binding protein required for initiation of chromosome replication	Macromolecule metabolism	Macromolecule synthesis, modification	DNA - replication, repair, restr./modific'n	DNA replication, recombination, modification and repair	predicted operon
alkA	b2068	alkA	3-methyl-adenine DNA glycosylase II, inducible	Macromolecule metabolism	Macromolecule synthesis, modification	DNA - replication, repair, restr./modific'n	DNA replication, recombination, modification and repair	documented alkA operon
lar	b1348	lar	restriction alleviation and modification enhancement	Extrachromosomal	Laterally acquirred elements	Phage-related functions and prophages	DNA replication, recombination, modification and repair	predicted operon
rnt	b1652	rnt	RNase T, degrades tRNA	Macromolecule metabolism	Macromolecule degradation	Degradation of RNA	DNA replication, recombination, modification and repair	documented rnt-lhr operon
phrB	b0708	phrB	deoxyribodipyrimidine photolyase (photoreactivation)	Macromolecule metabolism	Macromolecule synthesis, modification	DNA - replication, repair, restr./modific'n	DNA replication, recombination, modification and repair	predicted operon
ruvC	b1863	ruvC	Holliday junction nuclease; resolution of structures; repair	Macromolecule metabolism	Macromolecule synthesis, modification	DNA - replication, repair, restr./modific'n	DNA replication, recombination, modification and repair	predicted operon
ruvA	b1861	ruvA	Holliday junction helicase subunit B; branch migration; repair	Macromolecule metabolism	Macromolecule synthesis, modification	DNA - replication, repair, restr./modific'n	DNA replication, recombination, modification and repair	documented ruvBA operon
umuD	b1183	umuD	SOS mutagenesis; error-prone repair; processed to UmuD'; forms complex with UmuC	Macromolecule metabolism	Macromolecule synthesis, modification	DNA - replication, repair, restr./modific'n	DNA replication, recombination, modification and repair	documented umuDC operon
recF	b3700	recF	ssDNA and dsDNA binding, ATP binding	Macromolecule metabolism	Macromolecule synthesis, modification	DNA - replication, repair, restr./modific'n	DNA replication, recombination, modification and repair	documented dnaAN-recF operon
tpr	b1229	tpr	a protaminelike protein	Macromolecule metabolism	Macromolecule synthesis, modification	Basic proteins - synthesis, modification	DNA replication, recombination, modification and repair	predicted operon
nei	b0714	nei	endonuclease VIII and DNA N-glycosylase with an AP lyase activity	Macromolecule metabolism	Macromolecule synthesis, modification	DNA - replication, repair, restr./modific'n	DNA replication, recombination, modification and repair	predicted operon
ybfD	b0706	ybfD	putative DNA ligase	Open reading frames	Unknown proteins, no known homologs	Unknown function	DNA replication, recombination, modification and repair	predicted operon
polB	b0060	polB	DNA polymerase II	Macromolecule metabolism	Macromolecule synthesis, modification	DNA - replication, repair, restr./modific'n	DNA replication, recombination, modification and repair	predicted operon
alkB	b2212	alkB	DNA repair system specific for alkylated DNA	Macromolecule metabolism	Macromolecule synthesis, modification	DNA - replication, repair, restr./modific'n	DNA replication, recombination, modification and repair	documented ada-alkB operon
b2496	b2496	b2496	putative DNA replication factor	Open reading frames	Unknown proteins, no known homologs	Unknown function	DNA replication, recombination, modification and repair	predicted operon
yfbL	b2271	yfbL	putative aminopeptidase	Miscellaneous	Some information, but not classifiable	Not classified (included putative assignments)	DNA replication, recombination, modification and repair	predicted operon
hepA	b0059	hepA	probable ATP-dependent RNA helicase	Macromolecule metabolism	Macromolecule synthesis, modification	RNA synthesis, modification, DNA transcript'n	Transcription, RNA processing and degradation	predicted operon
mcrC	b4345	mcrC	component of McrBC 5-methylcytosine restriction system, expands range of sequences restricted	Macromolecule metabolism	Macromolecule degradation	Degradation of DNA	Transcription, RNA processing and degradation	documented mcrBC operon
recD	b2819	recD	DNA helicase, ATP-dependent dsDNA/ssDNA exonuclease V subunit, ssDNA endonuclease	Macromolecule metabolism	Macromolecule degradation	Degradation of DNA	Transcription, RNA processing and degradation	predicted operon
recE	b1350	recE	exonuclease VIII, ds DNA exonuclease, 5' --> 3' specific	Macromolecule metabolism	Macromolecule degradation	Degradation of DNA	Transcription, RNA processing and degradation	predicted operon
sbcD	b0398	sbcD	ATP-dependent dsDNA exonuclease	Macromolecule metabolism	Macromolecule degradation	Degradation of DNA	Transcription, RNA processing and degradation	predicted operon
yi22_1	b0361	yi22_1	IS2 hypothetical protein	Extrachromosomal	Laterally acquirred elements	Transposon-related functions	Transcription, RNA processing and degradation	predicted operon
evgA	b2369	evgA	putative positive transcription regulator (sensor EvgS)	Miscellaneous	Some information, but not classifiable	Not classified (included putative assignments)	Transcription, RNA processing and degradation	predicted operon
rimK	b0852	rimK	ribosomal protein S6 modification protein	Structural elements	Ribosome constituents	Ribosomal proteins - synthesis, modificationRiboso	Translation, post-translational modification	predicted operon
pheM	b1715	pheM	phenylalanyl-tRNA synthetase (pheST) operon leader peptide	Macromolecule metabolism	Macromolecule synthesis, modification	Amino acyl tRNA syn; tRNA modific'n	Translation, post-translational modification	documented pheMST operon
iap	b2753	iap	alkaline phosphatase isozyme conversion, aminopeptidase	Macromolecule metabolism	Macromolecule synthesis, modification	Protein modufication	Translation, post-translational modification	predicted operon
ypjA	b2647	ypjA	putative ATP-binding component of a transport system	Open reading frames	Unknown proteins, no known homologs	Unknown function	Translation, post-translational modification	predicted operon
prfA	b1211	prfA	peptide chain release factor RF-1	Macromolecule metabolism	Macromolecule synthesis, modification	Proteins - translation and modification	Translation, post-translational modification	predicted operon
prfC	b4375	prfC	peptide chain release factor RF-3	Macromolecule metabolism	Macromolecule synthesis, modification	Proteins - translation and modification	Translation, post-translational modification	documented holD-rimI-yjjG-prfC-osmY operon
yifB	b3765	yifB	putative 2-component regulator	Miscellaneous	Some information, but not classifiable	Not classified (included putative assignments)	Translation, post-translational modification	predicted operon
lplA	b4386	lplA	lipoate-protein ligase A	Macromolecule metabolism	Macromolecule synthesis, modification	Lipoprotein	Translation, post-translational modification	predicted operon
ygjH	b3074	ygjH	putative tRNA synthetase	Miscellaneous	Some information, but not classifiable	Not classified (included putative assignments)	Translation, post-translational modification	predicted operon
argC	b3958	argC	N-acetyl-gamma-glutamylphosphate reductase	Metabolism of small molecules	Amino acid biosynthesis	Arginine	Amino acid biosynthesis and metabolism	documented argCBH operon
metA	b4013	metA	homoserine transsuccinylase	Metabolism of small molecules	Amino acid biosynthesis	Methionine	Amino acid biosynthesis and metabolism	documented metA operon
yffG	b2468	yffG	putative oxidoreductase, Fe-S subunit	Miscellaneous	Some information, but not classifiable	Not classified (included putative assignments)	Amino acid biosynthesis and metabolism	predicted operon
leuA	b0074	leuA	2-isopropylmalate synthase	Metabolism of small molecules	Amino acid biosynthesis	Leucine	Amino acid biosynthesis and metabolism	documented leuLABCD operon
leuO	b0076	leuO	probable transcriptional activator for leuABCD operon	Metabolism of small molecules	Amino acid biosynthesis	Leucine	Amino acid biosynthesis and metabolism	documented leuO-ilvIH operon
glnL	b3869	glnL	histidine protein kinase sensor for GlnG regulator (nitrogen regulator II, NRII)	Metabolism of small molecules	Amino acid biosynthesis	Glutamine	Amino acid biosynthesis and metabolism	documented glnALG operon
cadA	b4131	cadA	lysine decarboxylase 1	Metabolism of small molecules	Degradation of small molecules	Amino acids	Amino acid biosynthesis and metabolism	documented cadABC operon
wcaB	b2058	wcaB	putative transferase	Miscellaneous	Some information, but not classifiable	Not classified (included putative assignments)	Amino acid biosynthesis and metabolism	predicted operon
tdcR	b3119	tdcR	threonine dehydratase operon activator protein	Metabolism of small molecules	Degradation of small molecules	Amino acids	Amino acid biosynthesis and metabolism	predicted operon
b1605	b1605	b1605	putative arginine/ornithine antiporter	Miscellaneous	Some information, but not classifiable	Not classified (included putative assignments)	Amino acid biosynthesis and metabolism	predicted operon
carA	b0032	carA	carbamoyl-phosphate synthetase, glutamine (small) subunit	Metabolism of small molecules	Nucleotide biosynthesis	Pyrimidine ribonucleotide biosynthesis	Nucleotide biosynthesis and metabolism	documented carAB operon
purT	b1849	purT	phosphoribosylglycinamide formyltransferase 2	Metabolism of small molecules	Nucleotide biosynthesis	Purine ribonucleotide biosynthesis	Nucleotide biosynthesis and metabolism	predicted operon
codA	b0337	codA	cytosine deaminase	Metabolism of small molecules	Central intermediary metabolism	Salvage of nucleosides and nucleotides	Nucleotide biosynthesis and metabolism	documented codBA operon
sbm	b2917	sbm	methylmalonyl-CoA mutase (MCM)	Metabolism of small molecules	Degradation of small molecules	Fatty acids	Fatty acid and phospholipid metabolism	predicted operon
fadR	b1187	fadR	negative regulator for fad regulon, and positive activator of fabA	Metabolism of small molecules	Degradation of small molecules	Fatty acids	Fatty acid and phospholipid metabolism	predicted operon
yjgI	b4249	yjgI	putative oxidoreductase	Miscellaneous	Some information, but not classifiable	Not classified (included putative assignments)	Fatty acid and phospholipid metabolism	predicted operon
yqeF	b2844	yqeF	putative acyltransferase	Miscellaneous	Some information, but not classifiable	Not classified (included putative assignments)	Fatty acid and phospholipid metabolism	predicted operon
b1409	b1409	b1409	putative phosphatidate cytidiltransferase	Metabolism of small molecules	Central intermediary metabolism	Nucleotide interconversions	Fatty acid and phospholipid metabolism	predicted operon
cpsG	b2048	cpsG	phosphomannomutase	Metabolism of small molecules	Central intermediary metabolism	Pool, multipurpose conversions of intermed. met'm	Central intermediary metabolism	documented cpsGB operon
b2383	b2383	b2383	putative PTS system enzyme IIA component, enzyme I	Miscellaneous	Some information, but not classifiable	Not classified (included putative assignments)	Central intermediary metabolism	predicted operon
agaS	b3136	agaS	putative tagatose-6-phosphate aldose/ketose isomerase	Open reading frames	Unknown proteins, no known homologs	Unknown function	Central intermediary metabolism	predicted operon
cysZ	b2413	cysZ	required for sulfate transport	Cell processes	Transport/binding proteins	Mechanism not stated	Central intermediary metabolism	predicted operon
cpsB	b2049	cpsB	mannose-1-phosphate guanyltransferase	Metabolism of small molecules	Central intermediary metabolism	Sugar-nucleotide biosynthesis, conversions	Central intermediary metabolism	documented cpsGB operon
cysC	b2750	cysC	adenosine 5'-phosphosulfate kinase	Metabolism of small molecules	Central intermediary metabolism	Sulfur metabolism	Central intermediary metabolism	documented cysNC operon
glpQ	b2239	glpQ	glycerophosphodiester phosphodiesterase, periplasmic	Metabolism of small molecules	Central intermediary metabolism	Pool, multipurpose conversions of intermed. met'm	Central intermediary metabolism	documented glpTQ operon
nrdF	b2676	nrdF	ribonucleoside-diphosphate reductase 2, beta chain, frag	Metabolism of small molecules	Central intermediary metabolism	Nucleotide interconversions	Central intermediary metabolism	predicted operon
ybgQ	b0718	ybgQ	putative outer membrane protein	Miscellaneous	Some information, but not classifiable	Not classified (included putative assignments)	Central intermediary metabolism	predicted operon
glnK	b0450	glnK	nitrogen regulatory protein P-II 2	Metabolism of small molecules	Central intermediary metabolism	Pool, multipurpose conversions of intermed. met'm	Central intermediary metabolism	predicted operon
nrdG	b4237	nrdG	anaerobic ribonucleotide reductase activating protein	Metabolism of small molecules	Central intermediary metabolism	Nucleotide interconversions	Central intermediary metabolism	predicted operon
phoA	b0383	phoA	alkaline phosphatase	Metabolism of small molecules	Central intermediary metabolism	Phosphorus compounds	Central intermediary metabolism	documented phoA operon
pldA	b3821	pldA	outer membrane phospholipase A	Metabolism of small molecules	Central intermediary metabolism	Phosphorus compounds	Central intermediary metabolism	predicted operon
yaiM	b0355	yaiM	putative esterase (EC 3.1.1.1)	Miscellaneous	Some information, but not classifiable	Not classified (included putative assignments)	Central intermediary metabolism	predicted operon
goaG	b1302	goaG	4-aminobutyrate aminotransferase	Metabolism of small molecules	Central intermediary metabolism	Pool, multipurpose conversions of intermed. met'm	Central intermediary metabolism	predicted operon
prpC	b0333	prpC	putative citrate synthase; propionate metabolism?	Miscellaneous	Some information, but not classifiable	Not classified (included putative assignments)	Central intermediary metabolism	predicted operon
prpB	b0331	prpB	putative phosphonomutase 2	Miscellaneous	Some information, but not classifiable	Not classified (included putative assignments)	Central intermediary metabolism	predicted operon
phnK	b4097	phnK	ATP-binding component of phosphonate transport	Cell processes	Transport/binding proteins	ABC superfamily (atp_bind)	Central intermediary metabolism	documented phnCDE-w4011-phnFGHIJKLMNOPQ operon
cynT	b0339	cynT	carbonic anhydrase	Metabolism of small molecules	Central intermediary metabolism	Pool, multipurpose conversions of intermed. met'm	Central intermediary metabolism	documented cynTSX operon
gntR	b3438	gntR	regulator of gluconate (gnt) operon	Metabolism of small molecules	Central intermediary metabolism	Entner-Douderoff	Central intermediary metabolism
ydiD	b1701	ydiD	putative ligase/synthetase	Miscellaneous	Some information, but not classifiable	Not classified (included putative assignments)	Central intermediary metabolism	predicted operon
edd	b1851	edd	6-phosphogluconate dehydratase	Metabolism of small molecules	Central intermediary metabolism	Entner-Douderoff	Central intermediary metabolism	predicted operon
bioB	b0775	bioB	biotin synthesis, sulfur insertion?	Metabolism of small molecules	Biosynthesis of cofactors, carriers	Biotin	Biosynthesis of cofactors, prosthetic groups and carriers	documented bioBFCD operon
bioC	b0777	bioC	biotin biosynthesis; reaction prior to pimeloyl CoA	Metabolism of small molecules	Biosynthesis of cofactors, carriers	Biotin	Biosynthesis of cofactors, prosthetic groups and carriers	documented bioBFCD operon
hemB	b0369	hemB	5-aminolevulinate dehydratase = porphobilinogen synthase	Metabolism of small molecules	Biosynthesis of cofactors, carriers	Heme, porphyrin	Biosynthesis of cofactors, prosthetic groups and carriers	predicted operon
pabC	b1096	pabC	4-amino-4-deoxychorismate lyase	Metabolism of small molecules	Biosynthesis of cofactors, carriers	Folic acid	Biosynthesis of cofactors, prosthetic groups and carriers	predicted operon
moaA	b0781	moaA	molybdopterin biosynthesis, protein A	Metabolism of small molecules	Biosynthesis of cofactors, carriers	Molybdopterin	Biosynthesis of cofactors, prosthetic groups and carriers	documented moaABCDE operon
moaC	b0783	moaC	molybdopterin biosynthesis, protein C	Metabolism of small molecules	Biosynthesis of cofactors, carriers	Molybdopterin	Biosynthesis of cofactors, prosthetic groups and carriers	documented moaABCDE operon
ubiC	b4039	ubiC	chorismate lyase	Metabolism of small molecules	Biosynthesis of cofactors, carriers	Menaquinone, ubiquinone	Biosynthesis of cofactors, prosthetic groups and carriers	documented ubiCA operon
menF	b2265	menF	isochorismate hydroxymutase 2, menaquinone biosynthesis	Metabolism of small molecules	Biosynthesis of cofactors, carriers	Menaquinone, ubiquinone	Biosynthesis of cofactors, prosthetic groups and carriers	documented menFD-yfbB-menBCE operon
thiH	b3990	thiH	thiamin biosynthesis, thiazole moiety	Metabolism of small molecules	Biosynthesis of cofactors, carriers	Thiamin	Biosynthesis of cofactors, prosthetic groups and carriers	documented thiCEFGH operon
thiC	b3994	thiC	thiamin biosynthesis, pyrimidine moiety	Metabolism of small molecules	Biosynthesis of cofactors, carriers	Thiamin	Biosynthesis of cofactors, prosthetic groups and carriers	documented thiCEFGH operon
folC	b2315	folC	dihydrofolate:folylpolyglutamate synthetase; dihydrofolate synthetase	Metabolism of small molecules	Biosynthesis of cofactors, carriers	Folic acid	Biosynthesis of cofactors, prosthetic groups and carriers	predicted operon
moeB	b0826	moeB	molybdopterin biosynthesis	Metabolism of small molecules	Biosynthesis of cofactors, carriers	Molybdopterin	Biosynthesis of cofactors, prosthetic groups and carriers	documented moeAB operon
bioH	b3412	bioH	biotin biosynthesis; reaction prior to pimeloyl CoA	Metabolism of small molecules	Biosynthesis of cofactors, carriers	Biotin	Biosynthesis of cofactors, prosthetic groups and carriers	predicted operon
tbpA	b0068	tbpA	thiamin-binding periplasmic protein	Cell processes	Transport/binding proteins	GPH family	Biosynthesis of cofactors, prosthetic groups and carriers	predicted operon
ubiX	b2311	ubiX	3-octaprenyl-4-hydroxybenzoate carboxy-lyase	Miscellaneous	Some information, but not classifiable	Not classified (included putative assignments)	Biosynthesis of cofactors, prosthetic groups and carriers	documented dedD-cvpA-purF-ubiX operon
folA	b0048	folA	dihydrofolate reductase type I; trimethoprim resistance	Metabolism of small molecules	Biosynthesis of cofactors, carriers	Folic acid	Biosynthesis of cofactors, prosthetic groups and carriers	predicted operon
b2740	b2740	b2740	putative transport protein	Cell processes	Transport/binding proteins	GntP family	Putative enzymes	predicted operon
ytfL	b4218	ytfL	putative transport protein	Open reading frames	Unknown proteins, no known homologs	Unknown function	Putative enzymes	predicted operon
ygfH	b2920	ygfH	putative coenzyme A transferase	Miscellaneous	Some information, but not classifiable	Not classified (included putative assignments)	Putative enzymes	predicted operon
b0868	b0868	b0868	putative nucleotide di-P-sugar epimerase or dehydratase	Miscellaneous	Some information, but not classifiable	Not classified (included putative assignments)	Putative enzymes	predicted operon
yafE	b0210	yafE	putative biotin synthesis protein	Miscellaneous	Some information, but not classifiable	Not classified (included putative assignments)	Putative enzymes	predicted operon
yfbB	b2263	yfbB	putative enzyme	Miscellaneous	Some information, but not classifiable	Not classified (included putative assignments)	Putative enzymes	documented menFD-yfbB-menBCE operon
yihG	b3862	yihG	putative endonuclease	Miscellaneous	Some information, but not classifiable	Not classified (included putative assignments)	Putative enzymes	predicted operon
yajG	b0434	yajG	putative polymerase/proteinase	Miscellaneous	Some information, but not classifiable	Not classified (included putative assignments)	Putative enzymes	predicted operon
ygbL	b2738	ygbL	putative epimerase/aldolase	Open reading frames	Unknown proteins, no known homologs	Unknown function	Putative enzymes	predicted operon
b2247	b2247	b2247	putative racemase	Miscellaneous	Some information, but not classifiable	Not classified (included putative assignments)	Putative enzymes	predicted operon
yjcQ	b4081	yjcQ	putative enzyme	Open reading frames	Unknown proteins, no known homologs	Unknown function	Putative enzymes	predicted operon
ycdG	b1006	ycdG	putative transport protein	Miscellaneous	Some information, but not classifiable	Not classified (included putative assignments)	Putative enzymes	predicted operon
yadI	b0129	yadI	putative PTS enzyme II B component	Cell processes	Transport/binding proteins	Sugar-specific PTS system	Putative enzymes	predicted operon
citC	b0618	citC	citrate lyase synthetase (citrate (pro-3S)-lyase ligase	Metabolism of small molecules	Central intermediary metabolism	Pool, multipurpose conversions of intermed. met'm	Putative enzymes	predicted operon
yhjM	b3531	bcsC	Endo-1,4-D-glucanase	Macromolecule metabolism	Macromolecule degradation	Degradation of polysaccharides	Putative enzymes	predicted operon
ylbF	b0520	ylbF	putative carboxylase	Open reading frames	Unknown proteins, no known homologs	Unknown function	Putative enzymes	predicted operon
fdrA	b0518	fdrA	involved in protein transport; multicopy suppressor of dominant negative ftsH mutants	Cell processes	Chromosome replication	Chromosome replication	Putative enzymes	predicted operon
yabF	b0046	yabF	putative NAD(P)H oxidoreductase	Metabolism of small molecules	Central intermediary metabolism	other	Putative enzymes	predicted operon
ygjI	b3078	ygjI	putative oxidoreductase	Cell processes	Transport/binding proteins	APC family of transport protein	Putative enzymes	predicted operon
ygbD	b2711	ygbD	putative oxidoreductase	Miscellaneous	Some information, but not classifiable	Not classified (included putative assignments)	Putative enzymes	predicted operon
ybbP	b0496	ybbP	putative oxidoreductase	Miscellaneous	Some information, but not classifiable	Not classified (included putative assignments)	Putative enzymes	predicted operon
yfhD	b2558	yfhD	putative periplasmic binding transport protein	Miscellaneous	Some information, but not classifiable	Not classified (included putative assignments)	Putative enzymes	predicted operon
b2373	b2373	b2373	putative enzyme	Miscellaneous	Some information, but not classifiable	Not classified (included putative assignments)	Putative enzymes	predicted operon
ybiB	b0800	ybiB	putative enzyme	Miscellaneous	Some information, but not classifiable	Not classified (included putative assignments)	Putative enzymes	predicted operon
ybiX	b0804	ybiX	putative enzyme	Miscellaneous	Some information, but not classifiable	Not classified (included putative assignments)	Putative enzymes	predicted operon
ybiY	b0824	ybiY	putative pyruvate formate-lyase 2 activating enzyme	Metabolism of small molecules	Energy metabolism, carbon	Anaerobic respiration	Putative enzymes	predicted operon
b1134	b1134	b1134	putative phosphohydrolase	Open reading frames	Unknown proteins, no known homologs	Unknown function	Putative enzymes	predicted operon
yneH	b1524	yneH	putative glutaminase	Open reading frames	Unknown proteins, no known homologs	Unknown function	Putative enzymes	predicted operon
ycjM	b1309	ycjM	putative polysaccharide hydrolase	Miscellaneous	Some information, but not classifiable	Not classified (included putative assignments)	Putative enzymes	predicted operon
b2070	b2070	b2070	putative chaperonin	Miscellaneous	Some information, but not classifiable	Not classified (included putative assignments)	Putative enzymes	predicted operon
yibF	b3592	yibF	putative S-transferase	Miscellaneous	Some information, but not classifiable	Not classified (included putative assignments)	Putative enzymes	predicted operon
wcaF	b2054	wcaF	putative transferase	Miscellaneous	Some information, but not classifiable	Not classified (included putative assignments)	Putative enzymes	predicted operon
yahI	b0323	yahI	putative kinase (EC 2.7.2.2).	Open reading frames	Unknown proteins, no known homologs	Unknown function	Putative enzymes	predicted operon
ydcP	b1435	ydcP	putative collagenase	Open reading frames	Unknown proteins, no known homologs	Unknown function	Putative enzymes	predicted operon
yhdJ	b3262	yhdJ	putative methyltransferase	Miscellaneous	Some information, but not classifiable	Not classified (included putative assignments)	Putative enzymes	predicted operon
yiaL	b3576	yiaL	putative lipase	Open reading frames	Unknown proteins, no known homologs	Unknown function	Putative enzymes	predicted operon
b1498	b1498	b1498	putative sulfatase	Open reading frames	Unknown proteins, no known homologs	Unknown function	Putative enzymes	predicted operon
b1168	b1168	b1168	putative proteases	Open reading frames	Unknown proteins, no known homologs	Unknown function	Putative enzymes	predicted operon
b2324	b2324	b2324	putative peptidase	Miscellaneous	Some information, but not classifiable	Not classified (included putative assignments)	Putative enzymes	predicted operon
yidJ	b3678	yidJ	putative sulfatase	Open reading frames	Unknown proteins, no known homologs	Unknown function	Putative enzymes	predicted operon
yhjL	b3530	yhjL	putative oxidoreductase subunit	Miscellaneous	Some information, but not classifiable	Not classified (included putative assignments)	Putative enzymes	predicted operon
b2878	b2878	b2878	putative oxidoreductase, Fe-S subunit	Miscellaneous	Some information, but not classifiable	Not classified (included putative assignments)	Putative enzymes	predicted operon
ygaP	b2668	ygaP	orf, hypothetical protein	Open reading frames	Unknown proteins, no known homologs	Unknown function	Putative enzymes	predicted operon
idnD	b4267	idnD	L-Idonate 5-dehydrogenase	Metabolism of small molecules	Degradation of small molecules	Carbon compounds	Putative enzymes	predicted operon
cspF	b1558	cspF	cold shock protein	Miscellaneous	Some information, but not classifiable	Not classified (included putative assignments)	Other known genes	predicted operon
b4286	b4286	b4286	orf, hypothetical protein	Open reading frames	Unknown proteins, no known homologs	Unknown function	Hypothetical, unclassified, unknown	predicted operon
ytfA	b4205	ytfA	orf, hypothetical protein	Open reading frames	Unknown proteins, no known homologs	Unknown function	Hypothetical, unclassified, unknown	predicted operon
yjiK	b4333	yjiK	orf, hypothetical protein	Open reading frames	Unknown proteins, no known homologs	Unknown function	Hypothetical, unclassified, unknown	predicted operon
yjhA	b4311	yjhA	orf, hypothetical protein	Open reading frames	Unknown proteins, no known homologs	Unknown function	Hypothetical, unclassified, unknown	predicted operon
ytfE	b4209	ytfE	orf, hypothetical protein	Open reading frames	Unknown proteins, no known homologs	Unknown function	Hypothetical, unclassified, unknown	predicted operon
yjgN	b4257	yjgN	orf, hypothetical protein	Open reading frames	Unknown proteins, no known homologs	Unknown function	Hypothetical, unclassified, unknown	predicted operon
yjjY	b4402	yjjY	orf, hypothetical protein	Open reading frames	Unknown proteins, no known homologs	Unknown function	Hypothetical, unclassified, unknown	predicted operon
syd	b2793	syd	interacts with secY	Cell processes	Chromosome replication	Chromosome replication	Hypothetical, unclassified, unknown	predicted operon
yiaM	b3577	yiaM	orf, hypothetical protein	Open reading frames	Unknown proteins, no known homologs	Unknown function	Hypothetical, unclassified, unknown	predicted operon
b4103	b4103	b4103	orf, hypothetical protein	Open reading frames	Unknown proteins, no known homologs	Unknown function	Hypothetical, unclassified, unknown	documented phnCDE-w4011-phnFGHIJKLMNOPQ operon
yjhS	b4309	yjhS	orf, hypothetical protein	Open reading frames	Unknown proteins, no known homologs	Unknown function	Hypothetical, unclassified, unknown	predicted operon
yjjM	b4357	yjjM	orf, hypothetical protein	Open reading frames	Unknown proteins, no known homologs	Unknown function	Hypothetical, unclassified, unknown	predicted operon
sgcX	b4305	sgcX	putative lyase/synthase	Cell processes	Transport/binding proteins	Sugar-specific PTS system	Hypothetical, unclassified, unknown	predicted operon
yjfM	b4185	yjfM	orf, hypothetical protein	Open reading frames	Unknown proteins, no known homologs	Unknown function	Hypothetical, unclassified, unknown	predicted operon
sgaT	b4193	sgaT	orf, hypothetical protein	Open reading frames	Unknown proteins, no known homologs	Unknown function	Hypothetical, unclassified, unknown	predicted operon
ygiH	b3059	ygiH	orf, hypothetical protein	Open reading frames	Unknown proteins, no known homologs	Unknown function	Hypothetical, unclassified, unknown	predicted operon
ytfG	b4211	ytfG	putative oxidoreductase	Miscellaneous	Some information, but not classifiable	Not classified (included putative assignments)	Hypothetical, unclassified, unknown	predicted operon
yjgG	b4247	yjgG	orf, hypothetical protein	Open reading frames	Unknown proteins, no known homologs	Unknown function	Hypothetical, unclassified, unknown	predicted operon
ygfJ	b2877	ygfJ	orf, hypothetical protein	Open reading frames	Unknown proteins, no known homologs	Unknown function	Hypothetical, unclassified, unknown	predicted operon
b3015	b3015	b3015	orf, hypothetical protein	Open reading frames	Unknown proteins, no known homologs	Unknown function	Hypothetical, unclassified, unknown	predicted operon
b2856	b2856	b2856	orf, hypothetical protein	Open reading frames	Unknown proteins, no known homologs	Unknown function	Hypothetical, unclassified, unknown	predicted operon
yjiU	b4343	yjiU	orf, hypothetical protein	Open reading frames	Unknown proteins, no known homologs	Unknown function	Hypothetical, unclassified, unknown	predicted operon
yjfA	b4223	yjfA	orf, hypothetical protein	Open reading frames	Unknown proteins, no known homologs	Unknown function	Hypothetical, unclassified, unknown	predicted operon
yqhG	b3013	yqhG	orf, hypothetical protein	Open reading frames	Unknown proteins, no known homologs	Unknown function	Hypothetical, unclassified, unknown	predicted operon
b3004	b3004	b3004	orf, hypothetical protein	Open reading frames	Unknown proteins, no known homologs	Unknown function	Hypothetical, unclassified, unknown	predicted operon
b2876	b2876	b2876	orf, hypothetical protein	Open reading frames	Unknown proteins, no known homologs	Unknown function	Hypothetical, unclassified, unknown	predicted operon
yjgL	b4253	yjgL	orf, hypothetical protein	Open reading frames	Unknown proteins, no known homologs	Unknown function	Hypothetical, unclassified, unknown	predicted operon
ytfI	b4215	ytfI	orf, hypothetical protein	Open reading frames	Unknown proteins, no known homologs	Unknown function	Hypothetical, unclassified, unknown	predicted operon
b2810	b2810	b2810	orf, hypothetical protein	Open reading frames	Unknown proteins, no known homologs	Unknown function	Hypothetical, unclassified, unknown	predicted operon
yjhE	b4282	yjhE	orf, hypothetical protein	Open reading frames	Unknown proteins, no known homologs	Unknown function	Hypothetical, unclassified, unknown	predicted operon
b3027	b3027	b3027	orf, hypothetical protein	Open reading frames	Unknown proteins, no known homologs	Unknown function	Hypothetical, unclassified, unknown	predicted operon
yjiI	b4331	kptA	2'-phosphotransferase	Metabolism of small molecules	Central intermediary metabolism	Pool, multipurpose conversions of intermed. met'm	Hypothetical, unclassified, unknown	predicted operon
yghT	b2986	yghT	orf, hypothetical protein	Open reading frames	Unknown proteins, no known homologs	Unknown function	Hypothetical, unclassified, unknown	predicted operon
b2853	b2853	b2853	orf, hypothetical protein	Open reading frames	Unknown proteins, no known homologs	Unknown function	Hypothetical, unclassified, unknown	predicted operon
yjjB	b4363	yjjB	orf, hypothetical protein	Open reading frames	Unknown proteins, no known homologs	Unknown function	Hypothetical, unclassified, unknown	predicted operon
yjgW	b4274	yjgW	orf, hypothetical protein	Open reading frames	Unknown proteins, no known homologs	Unknown function	Hypothetical, unclassified, unknown	predicted operon
yqgD	b2941	yqgD	orf, hypothetical protein	Open reading frames	Unknown proteins, no known homologs	Unknown function	Hypothetical, unclassified, unknown	predicted operon
yzgL	b3427	yzgL	orf, hypothetical protein	Open reading frames	Unknown proteins, no known homologs	Unknown function	Hypothetical, unclassified, unknown	predicted operon
yhjT	b3537	yhjT	orf, hypothetical protein	Open reading frames	Unknown proteins, no known homologs	Unknown function	Hypothetical, unclassified, unknown	predicted operon
yhjW	b3546	yhjW	orf, hypothetical protein	Open reading frames	Unknown proteins, no known homologs	Unknown function	Hypothetical, unclassified, unknown	predicted operon
yiaA	b3562	yiaA	orf, hypothetical protein	Open reading frames	Unknown proteins, no known homologs	Unknown function	Hypothetical, unclassified, unknown	predicted operon
bax	b3570	bax	putative ATP-binding protein	Miscellaneous	Some information, but not classifiable	Not classified (included putative assignments)	Hypothetical, unclassified, unknown	predicted operon
yhdU	b3263	yhdU	orf, hypothetical protein	Open reading frames	Unknown proteins, no known homologs	Unknown function	Hypothetical, unclassified, unknown	predicted operon
b3254	b3254	b3254	orf, hypothetical protein	Open reading frames	Unknown proteins, no known homologs	Unknown function	Hypothetical, unclassified, unknown	predicted operon
sgbU	b3582	sgbU	probable 3-hexulose-6-phosphate isomerase	Metabolism of small molecules	Central intermediary metabolism	Pool, multipurpose conversions of intermed. met'm	Hypothetical, unclassified, unknown	predicted operon
yibI	b3598	yibI	orf, hypothetical protein	Open reading frames	Unknown proteins, no known homologs	Unknown function	Hypothetical, unclassified, unknown	predicted operon
yhcP	b3240	yhcP	orf, hypothetical protein	Open reading frames	Unknown proteins, no known homologs	Unknown function	Hypothetical, unclassified, unknown	predicted operon
yhcM	b3232	yhcM	orf, hypothetical protein	Open reading frames	Unknown proteins, no known homologs	Unknown function	Hypothetical, unclassified, unknown	predicted operon
yicK	b3659	yicK	two-module transport protein	Cell processes	Transport/binding proteins	MFS family	Hypothetical, unclassified, unknown	predicted operon
yicO	b3664	yicO	orf, hypothetical protein	Open reading frames	Unknown proteins, no known homologs	Unknown function	Hypothetical, unclassified, unknown	predicted operon
yhcD	b3216	yhcD	putative outer membrane protein	Miscellaneous	Some information, but not classifiable	Not classified (included putative assignments)	Hypothetical, unclassified, unknown	predicted operon
yhjR	b3535	yhjR	orf, hypothetical protein	Open reading frames	Unknown proteins, no known homologs	Unknown function	Hypothetical, unclassified, unknown	predicted operon
yhjO	b3533	yhjO	putative cellulose synthase	Miscellaneous	Some information, but not classifiable	Not classified (included putative assignments)	Hypothetical, unclassified, unknown	predicted operon
yhjK	b3529	yhjK	orf, hypothetical protein	Open reading frames	Unknown proteins, no known homologs	Unknown function	Hypothetical, unclassified, unknown	predicted operon
yhhZ	b3442	yhhZ	orf, hypothetical protein	Open reading frames	Unknown proteins, no known homologs	Unknown function	Hypothetical, unclassified, unknown	predicted operon
yrhA	b3443	yrhA	orf, hypothetical protein	Open reading frames	Unknown proteins, no known homologs	Unknown function	Hypothetical, unclassified, unknown	predicted operon
yrhB	b3446	yrhB	orf, hypothetical protein	Open reading frames	Unknown proteins, no known homologs	Unknown function	Hypothetical, unclassified, unknown	predicted operon
yigM	b3827	yigM	orf, hypothetical protein	Miscellaneous	Some information, but not classifiable	Not classified (included putative assignments)	Hypothetical, unclassified, unknown	predicted operon
yhhL	b3466	yhhL	orf, hypothetical protein	Open reading frames	Unknown proteins, no known homologs	Unknown function	Hypothetical, unclassified, unknown	predicted operon
yhhP	b3470	yhhP	orf, hypothetical protein	Miscellaneous	Some information, but not classifiable	Not classified (included putative assignments)	Hypothetical, unclassified, unknown	predicted operon
rhsB	b3482	rhsB	rhsB protein in rhs element	Extrachromosomal	Laterally acquirred elements	Transposon-related functions	Hypothetical, unclassified, unknown	predicted operon
yhgG	b3410	yhgG	orf, hypothetical protein	Open reading frames	Unknown proteins, no known homologs	Unknown function	Hypothetical, unclassified, unknown	predicted operon
yhiJ	b3488	yhiJ	orf, hypothetical protein	Open reading frames	Unknown proteins, no known homologs	Unknown function	Hypothetical, unclassified, unknown	predicted operon
yhiK	b3489	yhiK	orf, hypothetical protein	Open reading frames	Unknown proteins, no known homologs	Unknown function	Hypothetical, unclassified, unknown	predicted operon
yhiL	b3490	yhiL	orf, hypothetical protein	Open reading frames	Unknown proteins, no known homologs	Unknown function	Hypothetical, unclassified, unknown	predicted operon
yhiS	b3504	yhiS	orf, hypothetical protein	Open reading frames	Unknown proteins, no known homologs	Unknown function	Hypothetical, unclassified, unknown	predicted operon
yhiF	b3507	yhiF	orf, hypothetical protein	Open reading frames	Unknown proteins, no known homologs	Unknown function	Hypothetical, unclassified, unknown	predicted operon
yidG	b3675	yidG	orf, hypothetical protein	Open reading frames	Unknown proteins, no known homologs	Unknown function	Hypothetical, unclassified, unknown	predicted operon
yhbY	b3180	yhbY	orf, hypothetical protein	Open reading frames	Unknown proteins, no known homologs	Unknown function	Hypothetical, unclassified, unknown	predicted operon
yraL	b3146	yraL	orf, hypothetical protein	Open reading frames	Unknown proteins, no known homologs	Unknown function	Hypothetical, unclassified, unknown	predicted operon
yijD	b3964	yijD	orf, hypothetical protein	Open reading frames	Unknown proteins, no known homologs	Unknown function	Hypothetical, unclassified, unknown	predicted operon
ygjV	b3090	ygjV	orf, hypothetical protein	Open reading frames	Unknown proteins, no known homologs	Unknown function	Hypothetical, unclassified, unknown	predicted operon
yhgN	b3434	yhgN	orf, hypothetical protein	Open reading frames	Unknown proteins, no known homologs	Unknown function	Hypothetical, unclassified, unknown	predicted operon
yjbI	b4038	yjbI	orf, hypothetical protein	Open reading frames	Unknown proteins, no known homologs	Unknown function	Hypothetical, unclassified, unknown	predicted operon
ygjQ	b3086	ygjQ	orf, hypothetical protein	Open reading frames	Unknown proteins, no known homologs	Unknown function	Hypothetical, unclassified, unknown	predicted operon
ygjM	b3082	ygjM	orf, hypothetical protein	Open reading frames	Unknown proteins, no known homologs	Unknown function	Hypothetical, unclassified, unknown	predicted operon
ygjK	b3080	ygjK	putative isomerase	Miscellaneous	Some information, but not classifiable	Not classified (included putative assignments)	Hypothetical, unclassified, unknown	predicted operon
dinF	b4044	dinF	DNA-damage-inducible protein F	Cell processes	Transport/binding proteins	MATE family	Hypothetical, unclassified, unknown	documented lexA-dinF operon
yjbL	b4047	yjbL	orf, hypothetical protein	Open reading frames	Unknown proteins, no known homologs	Unknown function	Hypothetical, unclassified, unknown	predicted operon
ygjE	b3063	ygjE	orf, hypothetical protein	Miscellaneous	Some information, but not classifiable	Not classified (included putative assignments)	Hypothetical, unclassified, unknown	predicted operon
yjbM	b4048	yjbM	orf, hypothetical protein	Open reading frames	Unknown proteins, no known homologs	Unknown function	Hypothetical, unclassified, unknown	predicted operon
yjbO	b4050	yjbO	orf, hypothetical protein	Open reading frames	Unknown proteins, no known homologs	Unknown function	Hypothetical, unclassified, unknown	predicted operon
yigW_2	b3841	yigW_2	orf, hypothetical protein	Open reading frames	Unknown proteins, no known homologs	Unknown function	Hypothetical, unclassified, unknown	predicted operon
yqjB	b3096	yqjB	orf, hypothetical protein	Open reading frames	Unknown proteins, no known homologs	Unknown function	Hypothetical, unclassified, unknown	predicted operon
yijE	b3943	yijE	orf, hypothetical protein	Open reading frames	Unknown proteins, no known homologs	Unknown function	Hypothetical, unclassified, unknown	predicted operon
yhaK	b3106	yhaK	orf, hypothetical protein	Open reading frames	Unknown proteins, no known homologs	Unknown function	Hypothetical, unclassified, unknown	predicted operon
ygjT	b3088	ygjT	putative transport protein	Open reading frames	Unknown proteins, no known homologs	Unknown function	Hypothetical, unclassified, unknown	predicted operon
yieI	b3716	yieI	orf, hypothetical protein	Open reading frames	Unknown proteins, no known homologs	Unknown function	Hypothetical, unclassified, unknown	predicted operon
yieP	b3755	yieP	orf, hypothetical protein	Open reading frames	Unknown proteins, no known homologs	Unknown function	Hypothetical, unclassified, unknown	predicted operon
yigE	b3815	yigE	orf, hypothetical protein	Open reading frames	Unknown proteins, no known homologs	Unknown function	Hypothetical, unclassified, unknown	predicted operon
yigG	b3818	yigG	orf, hypothetical protein	Open reading frames	Unknown proteins, no known homologs	Unknown function	Hypothetical, unclassified, unknown	predicted operon
yhaF	b3126	yhaF	orf, hypothetical protein	Metabolism of small molecules	Degradation of small molecules	Carbon compounds	Hypothetical, unclassified, unknown	predicted operon
yhaD	b3124	yhaD	orf, hypothetical protein	Metabolism of small molecules	Degradation of small molecules	Carbon compounds	Hypothetical, unclassified, unknown	predicted operon
yigJ	b3823	rhtC	Amino acid exporter (threonine)	Miscellaneous	Some information, but not classifiable	Not classified (included putative assignments)	Hypothetical, unclassified, unknown	predicted operon
yigU	b3839	tatC	Essential component of translocase	Miscellaneous	Some information, but not classifiable	Not classified (included putative assignments)	Hypothetical, unclassified, unknown	predicted operon
yhaC	b3121	yhaC	orf, hypothetical protein	Open reading frames	Unknown proteins, no known homologs	Unknown function	Hypothetical, unclassified, unknown	predicted operon
yshA	b3875	yshA	orf, hypothetical protein	Open reading frames	Unknown proteins, no known homologs	Unknown function	Hypothetical, unclassified, unknown	predicted operon
yhaP	b3111	yhaP	putative L-serine dehydratase	Metabolism of small molecules	Degradation of small molecules	Amino acids	Hypothetical, unclassified, unknown	predicted operon
yiiG	b3896	yiiG	orf, hypothetical protein	Open reading frames	Unknown proteins, no known homologs	Unknown function	Hypothetical, unclassified, unknown	predicted operon
yjcS	b4083	yjcS	orf, hypothetical protein	Open reading frames	Unknown proteins, no known homologs	Unknown function	Hypothetical, unclassified, unknown	predicted operon
ybgC	b0736	ybgC	orf, hypothetical protein	Open reading frames	Unknown proteins, no known homologs	Unknown function	Hypothetical, unclassified, unknown	predicted operon
ybjM	b0848	ybjM	orf, hypothetical protein	Open reading frames	Unknown proteins, no known homologs	Unknown function	Hypothetical, unclassified, unknown	predicted operon
ybjO	b0858	ybjO	orf, hypothetical protein	Open reading frames	Unknown proteins, no known homologs	Unknown function	Hypothetical, unclassified, unknown	predicted operon
ybjD	b0876	ybjD	orf, hypothetical protein	Open reading frames	Unknown proteins, no known homologs	Unknown function	Hypothetical, unclassified, unknown	predicted operon
ycbO	b0936	ssuA	Probable component of ABC transporter	Open reading frames	Unknown proteins, no known homologs	Unknown function	Hypothetical, unclassified, unknown	predicted operon
yaaA	b0006	yaaA	orf, hypothetical protein	Open reading frames	Unknown proteins, no known homologs	Unknown function	Hypothetical, unclassified, unknown	predicted operon
b0960	b0960	b0960	orf, hypothetical protein	Miscellaneous	Some information, but not classifiable	Not classified (included putative assignments)	Hypothetical, unclassified, unknown	predicted operon
b0964	b0964	b0964	orf, hypothetical protein	Open reading frames	Unknown proteins, no known homologs	Unknown function	Hypothetical, unclassified, unknown	predicted operon
ymcA	b0984	ymcA	orf, hypothetical protein	Open reading frames	Unknown proteins, no known homologs	Unknown function	Hypothetical, unclassified, unknown	predicted operon
ycdP	b1021	ycdP	orf, hypothetical protein	Open reading frames	Unknown proteins, no known homologs	Unknown function	Hypothetical, unclassified, unknown	predicted operon
b1028	b1028	b1028	orf, hypothetical protein	Open reading frames	Unknown proteins, no known homologs	Unknown function	Hypothetical, unclassified, unknown	predicted operon
b1030	b1030	b1030	orf, hypothetical protein	Open reading frames	Unknown proteins, no known homologs	Unknown function	Hypothetical, unclassified, unknown	predicted operon
b0846	b0846	b0846	putative DEOR-type transcriptional regulator	Miscellaneous	Some information, but not classifiable	Not classified (included putative assignments)	Hypothetical, unclassified, unknown	predicted operon
b0844	b0844	b0844	orf, hypothetical protein	Open reading frames	Unknown proteins, no known homologs	Unknown function	Hypothetical, unclassified, unknown	predicted operon
ybjG	b0841	ybjG	orf, hypothetical protein	Open reading frames	Unknown proteins, no known homologs	Unknown function	Hypothetical, unclassified, unknown	predicted operon
ybhJ	b0771	ybhJ	putative enzyme	Miscellaneous	Some information, but not classifiable	Not classified (included putative assignments)	Hypothetical, unclassified, unknown	predicted operon
ybhB	b0773	ybhB	orf, hypothetical protein	Open reading frames	Unknown proteins, no known homologs	Unknown function	Hypothetical, unclassified, unknown	predicted operon
ybhR	b0792	ybhR	orf, hypothetical protein	Cell processes	Transport/binding proteins	ABC superfamily (membrane)	Hypothetical, unclassified, unknown	predicted operon
ybhS	b0793	ybhS	orf, hypothetical protein	Cell processes	Transport/binding proteins	ABC superfamily (membrane)	Hypothetical, unclassified, unknown	predicted operon
ybiH	b0796	ybiH	putative transcriptional regulator	Miscellaneous	Some information, but not classifiable	Not classified (included putative assignments)	Hypothetical, unclassified, unknown	predicted operon
ybiA	b0798	ybiA	orf, hypothetical protein	Open reading frames	Unknown proteins, no known homologs	Unknown function	Hypothetical, unclassified, unknown	predicted operon
ybiJ	b0802	ybiJ	orf, hypothetical protein	Open reading frames	Unknown proteins, no known homologs	Unknown function	Hypothetical, unclassified, unknown	predicted operon
ybiM	b0806	ybiM	orf, hypothetical protein	Open reading frames	Unknown proteins, no known homologs	Unknown function	Hypothetical, unclassified, unknown	predicted operon
b0816	b0816	b0816	orf, hypothetical protein	Open reading frames	Unknown proteins, no known homologs	Unknown function	Hypothetical, unclassified, unknown	predicted operon
b0822	b0822	b0822	orf, hypothetical protein	Open reading frames	Unknown proteins, no known homologs	Unknown function	Hypothetical, unclassified, unknown	predicted operon
b0834	b0834	b0834	orf, hypothetical protein	Open reading frames	Unknown proteins, no known homologs	Unknown function	Hypothetical, unclassified, unknown	predicted operon
ymdD	b1047	mdoC	Essential for succinylation of osmoregulated periplasmic glucans	Cell processes	Adaptation	Osmotic adaptation	Hypothetical, unclassified, unknown	predicted operon
yceC	b1086	yceC	orf, hypothetical protein	Macromolecule metabolism	Macromolecule synthesis, modification	Amino acyl tRNA syn; tRNA modific'n	Hypothetical, unclassified, unknown	predicted operon
ycgN	b1181	ycgN	orf, hypothetical protein	Open reading frames	Unknown proteins, no known homologs	Unknown function	Hypothetical, unclassified, unknown	predicted operon
ychG	b1239	ychG	orf, hypothetical protein	Open reading frames	Unknown proteins, no known homologs	Unknown function	Hypothetical, unclassified, unknown	predicted operon
yciA	b1253	yciA	orf, hypothetical protein	Open reading frames	Unknown proteins, no known homologs	Unknown function	Hypothetical, unclassified, unknown	predicted operon
yciC	b1255	yciC	orf, hypothetical protein	Open reading frames	Unknown proteins, no known homologs	Unknown function	Hypothetical, unclassified, unknown	predicted operon
ymjA	b1295	ymjA	orf, hypothetical protein	Open reading frames	Unknown proteins, no known homologs	Unknown function	Hypothetical, unclassified, unknown	predicted operon
b1310	b1310	b1310	putative transport periplasmic protein	Cell processes	Transport/binding proteins	ABC superfamily (peri_perm)	Hypothetical, unclassified, unknown	predicted operon
b1364	b1364	b1364	orf, hypothetical protein	Open reading frames	Unknown proteins, no known homologs	Unknown function	Hypothetical, unclassified, unknown	predicted operon
maoC	b1387	maoC	putative aldehyde dehydrogenase	Metabolism of small molecules	Degradation of small molecules	Carbon compounds	Hypothetical, unclassified, unknown	predicted operon
ydbD	b1407	ydbD	orf, hypothetical protein	Open reading frames	Unknown proteins, no known homologs	Unknown function	Hypothetical, unclassified, unknown	predicted operon
b1410	b1410	b1410	orf, hypothetical protein	Open reading frames	Unknown proteins, no known homologs	Unknown function	Hypothetical, unclassified, unknown	predicted operon
rhsE	b1456	rhsE	rhsE protein in rhs element	Extrachromosomal	Laterally acquirred elements	Transposon-related functions	Hypothetical, unclassified, unknown	predicted operon
b1173	b1173	b1173	orf, hypothetical protein	Open reading frames	Unknown proteins, no known homologs	Unknown function	Hypothetical, unclassified, unknown	predicted operon
ycgW	b1160	ycgW	orf, hypothetical protein	Open reading frames	Unknown proteins, no known homologs	Unknown function	Hypothetical, unclassified, unknown	predicted operon
ycfA	b1156	ycfA	orf, hypothetical protein	Open reading frames	Unknown proteins, no known homologs	Unknown function	Hypothetical, unclassified, unknown	predicted operon
ycfH	b1100	ycfH	orf, hypothetical protein	Open reading frames	Unknown proteins, no known homologs	Unknown function	Hypothetical, unclassified, unknown	predicted operon
ycfJ	b1110	ycfJ	orf, hypothetical protein	Open reading frames	Unknown proteins, no known homologs	Unknown function	Hypothetical, unclassified, unknown	predicted operon
ycfR	b1112	ycfR	orf, hypothetical protein	Open reading frames	Unknown proteins, no known homologs	Unknown function	Hypothetical, unclassified, unknown	predicted operon
ymfA	b1122	ymfA	orf, hypothetical protein	Open reading frames	Unknown proteins, no known homologs	Unknown function	Hypothetical, unclassified, unknown	predicted operon
ymfE	b1138	ymfE	orf, hypothetical protein	Open reading frames	Unknown proteins, no known homologs	Unknown function	Hypothetical, unclassified, unknown	predicted operon
ymfH	b1142	ymfH	orf, hypothetical protein	Open reading frames	Unknown proteins, no known homologs	Unknown function	Hypothetical, unclassified, unknown	predicted operon
ymfJ	b1144	ymfJ	orf, hypothetical protein	Open reading frames	Unknown proteins, no known homologs	Unknown function	Hypothetical, unclassified, unknown	predicted operon
b1146	b1146	b1146	orf, hypothetical protein	Open reading frames	Unknown proteins, no known homologs	Unknown function	Hypothetical, unclassified, unknown	predicted operon
ymfM	b1148	ymfM	orf, hypothetical protein	Open reading frames	Unknown proteins, no known homologs	Unknown function	Hypothetical, unclassified, unknown	predicted operon
ymfR	b1150	ymfR	orf, hypothetical protein	Open reading frames	Unknown proteins, no known homologs	Unknown function	Hypothetical, unclassified, unknown	predicted operon
ycfK	b1154	ycfK	orf, hypothetical protein	Open reading frames	Unknown proteins, no known homologs	Unknown function	Hypothetical, unclassified, unknown	predicted operon
b1458	b1458	b1458	orf, hypothetical protein	Open reading frames	Unknown proteins, no known homologs	Unknown function	Hypothetical, unclassified, unknown	predicted operon
ybgO	b0716	ybgO	orf, hypothetical protein	Open reading frames	Unknown proteins, no known homologs	Unknown function	Hypothetical, unclassified, unknown	predicted operon
yaaH	b0010	yaaH	orf, hypothetical protein	Open reading frames	Unknown proteins, no known homologs	Unknown function	Hypothetical, unclassified, unknown	predicted operon
ykgF	b0307	ykgF	orf, hypothetical protein	Open reading frames	Unknown proteins, no known homologs	Unknown function	Hypothetical, unclassified, unknown	predicted operon
b0309	b0309	b0309	orf, hypothetical protein	Open reading frames	Unknown proteins, no known homologs	Unknown function	Hypothetical, unclassified, unknown	predicted operon
yahA	b0315	yahA	orf, hypothetical protein	Open reading frames	Unknown proteins, no known homologs	Unknown function	Hypothetical, unclassified, unknown	predicted operon
yahC	b0317	yahC	orf, hypothetical protein	Open reading frames	Unknown proteins, no known homologs	Unknown function	Hypothetical, unclassified, unknown	predicted operon
yahE	b0319	yahE	orf, hypothetical protein	Open reading frames	Unknown proteins, no known homologs	Unknown function	Hypothetical, unclassified, unknown	predicted operon
yahG	b0321	yahG	orf, hypothetical protein	Open reading frames	Unknown proteins, no known homologs	Unknown function	Hypothetical, unclassified, unknown	predicted operon
yahM	b0327	yahM	orf, hypothetical protein	Open reading frames	Unknown proteins, no known homologs	Unknown function	Hypothetical, unclassified, unknown	predicted operon
prpE	b0335	prpE	putative propionyl-CoA synthetase	Miscellaneous	Some information, but not classifiable	Not classified (included putative assignments)	Hypothetical, unclassified, unknown	predicted operon
mhpA	b0347	mhpA	3-(3-hydroxyphenyl)propionate hydroxylase	Metabolism of small molecules	Degradation of small molecules	Carbon compounds	Hypothetical, unclassified, unknown	predicted operon
b0359	b0359	b0359	putative transferase	Miscellaneous	Some information, but not classifiable	Not classified (included putative assignments)	Hypothetical, unclassified, unknown	predicted operon
yaiS	b0364	yaiS	orf, hypothetical protein	Open reading frames	Unknown proteins, no known homologs	Unknown function	Hypothetical, unclassified, unknown	predicted operon
ykgI	b0303	ykgI	orf, hypothetical protein	Open reading frames	Unknown proteins, no known homologs	Unknown function	Hypothetical, unclassified, unknown	predicted operon
ykgB	b0301	ykgB	orf, hypothetical protein	Open reading frames	Unknown proteins, no known homologs	Unknown function	Hypothetical, unclassified, unknown	predicted operon
ykgL	b0295	ykgL	orf, hypothetical protein	Open reading frames	Unknown proteins, no known homologs	Unknown function	Hypothetical, unclassified, unknown	predicted operon
b0024	b0024	b0024	orf, hypothetical protein	Open reading frames	Unknown proteins, no known homologs	Unknown function	Hypothetical, unclassified, unknown	predicted operon
yaaF	b0030	yaaF	orf, hypothetical protein	Open reading frames	Unknown proteins, no known homologs	Unknown function	Hypothetical, unclassified, unknown	predicted operon
yabP	b0056	yabP	orf, hypothetical protein	Open reading frames	Unknown proteins, no known homologs	Unknown function	Hypothetical, unclassified, unknown	predicted operon
yadE	b0130	yadE	orf, hypothetical protein	Open reading frames	Unknown proteins, no known homologs	Unknown function	Hypothetical, unclassified, unknown	predicted operon
yadS	b0157	yadS	orf, hypothetical protein	Open reading frames	Unknown proteins, no known homologs	Unknown function	Hypothetical, unclassified, unknown	predicted operon
b0165	b0165	b0165	orf, hypothetical protein	Open reading frames	Unknown proteins, no known homologs	Unknown function	Hypothetical, unclassified, unknown	predicted operon
yafK	b0224	yafK	orf, hypothetical protein	Open reading frames	Unknown proteins, no known homologs	Unknown function	Hypothetical, unclassified, unknown	predicted operon
yafO	b0233	yafO	orf, hypothetical protein	Open reading frames	Unknown proteins, no known homologs	Unknown function	Hypothetical, unclassified, unknown	predicted operon
yafP	b0234	yafP	orf, hypothetical protein	Open reading frames	Unknown proteins, no known homologs	Unknown function	Hypothetical, unclassified, unknown	predicted operon
b0235	b0235	b0235	orf, hypothetical protein	Open reading frames	Unknown proteins, no known homologs	Unknown function	Hypothetical, unclassified, unknown	predicted operon
yagJ	b0276	yagJ	orf, hypothetical protein	Open reading frames	Unknown proteins, no known homologs	Unknown function	Hypothetical, unclassified, unknown	predicted operon
yaiT	b0371	yaiT	orf, hypothetical protein	Open reading frames	Unknown proteins, no known homologs	Unknown function	Hypothetical, unclassified, unknown	predicted operon
b0373	b0373	b0373	putative factor	Open reading frames	Unknown proteins, no known homologs	Unknown function	Hypothetical, unclassified, unknown	predicted operon
ybcI	b0527	ybcI	orf, hypothetical protein	Open reading frames	Unknown proteins, no known homologs	Unknown function	Hypothetical, unclassified, unknown	predicted operon
emrE	b0543	emrE	methylviologen resistance	Cell processes	Protection responses	Drug/analog sensitivity	Hypothetical, unclassified, unknown	predicted operon
ybcN	b0547	ybcN	orf, hypothetical protein	Open reading frames	Unknown proteins, no known homologs	Unknown function	Hypothetical, unclassified, unknown	predicted operon
ybcO	b0549	ybcO	orf, hypothetical protein	Open reading frames	Unknown proteins, no known homologs	Unknown function	Hypothetical, unclassified, unknown	predicted operon
ybcW	b0559	ybcW	orf, hypothetical protein	Extrachromosomal	Laterally acquirred elements	Phage-related functions and prophages	Hypothetical, unclassified, unknown	predicted operon
ybcH	b0567	ybcH	orf, hypothetical protein	Open reading frames	Unknown proteins, no known homologs	Unknown function	Hypothetical, unclassified, unknown	predicted operon
ybdJ	b0580	ybdJ	orf, hypothetical protein	Open reading frames	Unknown proteins, no known homologs	Unknown function	Hypothetical, unclassified, unknown	predicted operon
ybfF	b0686	ybfF	orf, hypothetical protein	Open reading frames	Unknown proteins, no known homologs	Unknown function	Hypothetical, unclassified, unknown	predicted operon
ybfG	b0690	ybfG	orf, hypothetical protein	Open reading frames	Unknown proteins, no known homologs	Unknown function	Hypothetical, unclassified, unknown	predicted operon
rhsC	b0700	rhsC	rhsC protein in rhs element	Extrachromosomal	Laterally acquirred elements	Transposon-related functions	Hypothetical, unclassified, unknown
ybfB	b0702	ybfB	orf, hypothetical protein	Open reading frames	Unknown proteins, no known homologs	Unknown function	Hypothetical, unclassified, unknown	predicted operon
ybbF	b0524	ybbF	orf, hypothetical protein	Open reading frames	Unknown proteins, no known homologs	Unknown function	Hypothetical, unclassified, unknown	predicted operon
ybbD	b0500	ybbD	orf, hypothetical protein	Open reading frames	Unknown proteins, no known homologs	Unknown function	Hypothetical, unclassified, unknown	predicted operon
b0499	b0499	b0499	orf, hypothetical protein	Open reading frames	Unknown proteins, no known homologs	Unknown function	Hypothetical, unclassified, unknown	predicted operon
yaiV	b0375	yaiV	orf, hypothetical protein	Open reading frames	Unknown proteins, no known homologs	Unknown function	Hypothetical, unclassified, unknown	predicted operon
b0379	b0379	b0379	orf, hypothetical protein	Open reading frames	Unknown proteins, no known homologs	Unknown function	Hypothetical, unclassified, unknown	predicted operon
yaiC	b0385	yaiC	orf, hypothetical protein	Open reading frames	Unknown proteins, no known homologs	Unknown function	Hypothetical, unclassified, unknown	predicted operon
yaiI	b0387	yaiI	orf, hypothetical protein	Open reading frames	Unknown proteins, no known homologs	Unknown function	Hypothetical, unclassified, unknown	predicted operon
proY	b0402	proY	proline permease transport protein	Cell processes	Transport/binding proteins	APC family of transport protein	Hypothetical, unclassified, unknown	predicted operon
yajD	b0410	yajD	orf, hypothetical protein	Open reading frames	Unknown proteins, no known homologs	Unknown function	Hypothetical, unclassified, unknown	predicted operon
thiJ	b0424	thiJ	4-methyl-5(beta-hydroxyethyl)-thiazole monophosphate synthesis	Metabolism of small molecules	Biosynthesis of cofactors, carriers	Biotin	Hypothetical, unclassified, unknown	predicted operon
ybaE	b0445	ybaE	orf, hypothetical protein	Cell processes	Transport/binding proteins	ABC superfamily (peri_perm)	Hypothetical, unclassified, unknown	predicted operon
ylaD	b0459	ylaD	putative transferase	Miscellaneous	Some information, but not classifiable	Not classified (included putative assignments)	Hypothetical, unclassified, unknown	predicted operon
ybaQ	b0483	ybaQ	orf, hypothetical protein	Open reading frames	Unknown proteins, no known homologs	Unknown function	Hypothetical, unclassified, unknown	predicted operon
ybbC	b0498	ybbC	orf, hypothetical protein	Open reading frames	Unknown proteins, no known homologs	Unknown function	Hypothetical, unclassified, unknown	predicted operon
ybfC	b0704	ybfC	orf, hypothetical protein	Open reading frames	Unknown proteins, no known homologs	Unknown function	Hypothetical, unclassified, unknown	predicted operon
yejA	b2177	yejA	orf, hypothetical protein	Cell processes	Transport/binding proteins	ABC superfamily (peri_perm)	Hypothetical, unclassified, unknown	predicted operon
b2359	b2359	b2359	orf, hypothetical protein	Open reading frames	Unknown proteins, no known homologs	Unknown function	Hypothetical, unclassified, unknown	predicted operon
b2361	b2361	b2361	orf, hypothetical protein	Open reading frames	Unknown proteins, no known homologs	Unknown function	Hypothetical, unclassified, unknown	predicted operon
b2363	b2363	b2363	orf, hypothetical protein	Open reading frames	Unknown proteins, no known homologs	Unknown function	Hypothetical, unclassified, unknown	predicted operon
ddg	b2378	ddg	putative heat shock protein	Miscellaneous	Some information, but not classifiable	Not classified (included putative assignments)	Hypothetical, unclassified, unknown	predicted operon
b2391	b2391	b2391	orf, hypothetical protein	Open reading frames	Unknown proteins, no known homologs	Unknown function	Hypothetical, unclassified, unknown	predicted operon
yfeA	b2395	yfeA	orf, hypothetical protein	Open reading frames	Unknown proteins, no known homologs	Unknown function	Hypothetical, unclassified, unknown	predicted operon
yfeC	b2398	yfeC	orf, hypothetical protein	Open reading frames	Unknown proteins, no known homologs	Unknown function	Hypothetical, unclassified, unknown	predicted operon
yfeD	b2399	yfeD	orf, hypothetical protein	Open reading frames	Unknown proteins, no known homologs	Unknown function	Hypothetical, unclassified, unknown	predicted operon
b2434	b2434	b2434	orf, hypothetical protein	Open reading frames	Unknown proteins, no known homologs	Unknown function	Hypothetical, unclassified, unknown	predicted operon
perM	b2493	perM	putative permease	Miscellaneous	Some information, but not classifiable	Not classified (included putative assignments)	Hypothetical, unclassified, unknown	predicted operon
b2503	b2503	b2503	putative cytochrome C-type biogenesis protein	Open reading frames	Unknown proteins, no known homologs	Unknown function	Hypothetical, unclassified, unknown	predicted operon
b2334	b2334	b2334	orf, hypothetical protein	Miscellaneous	Some information, but not classifiable	Not classified (included putative assignments)	Hypothetical, unclassified, unknown	predicted operon
b2295	b2295	b2295	orf, hypothetical protein	Open reading frames	Unknown proteins, no known homologs	Unknown function	Hypothetical, unclassified, unknown	predicted operon
b2275	b2275	b2275	orf, hypothetical protein	Open reading frames	Unknown proteins, no known homologs	Unknown function	Hypothetical, unclassified, unknown	predicted operon
napD	b2207	napD	orf, hypothetical protein	Miscellaneous	Some information, but not classifiable	Not classified (included putative assignments)	Hypothetical, unclassified, unknown	predicted operon
atoE	b2223	atoE	short chain fatty acid transporter	Metabolism of small molecules	Degradation of small molecules	Fatty acids	Hypothetical, unclassified, unknown	predicted operon
b2227	b2227	b2227	orf, hypothetical protein	Open reading frames	Unknown proteins, no known homologs	Unknown function	Hypothetical, unclassified, unknown	predicted operon
b2229	b2229	b2229	orf, hypothetical protein	Open reading frames	Unknown proteins, no known homologs	Unknown function	Hypothetical, unclassified, unknown	predicted operon
yfaL	b2233	yfaL	putative ATP-binding component of a transport system	Open reading frames	Unknown proteins, no known homologs	Unknown function	Hypothetical, unclassified, unknown	predicted operon
b2245	b2245	b2245	orf, hypothetical protein	Miscellaneous	Some information, but not classifiable	Not classified (included putative assignments)	Hypothetical, unclassified, unknown	predicted operon
b2249	b2249	b2249	orf, hypothetical protein	Open reading frames	Unknown proteins, no known homologs	Unknown function	Hypothetical, unclassified, unknown	predicted operon
yfaO	b2251	yfaO	orf, hypothetical protein	Open reading frames	Unknown proteins, no known homologs	Unknown function	Hypothetical, unclassified, unknown	predicted operon
b2257	b2257	b2257	orf, hypothetical protein	Open reading frames	Unknown proteins, no known homologs	Unknown function	Hypothetical, unclassified, unknown	predicted operon
elaA	b2267	elaA	orf, hypothetical protein	Open reading frames	Unknown proteins, no known homologs	Unknown function	Hypothetical, unclassified, unknown	predicted operon
yfbN	b2273	yfbN	orf, hypothetical protein	Open reading frames	Unknown proteins, no known homologs	Unknown function	Hypothetical, unclassified, unknown	predicted operon
b2504	b2504	b2504	orf, hypothetical protein	Open reading frames	Unknown proteins, no known homologs	Unknown function	Hypothetical, unclassified, unknown	predicted operon
yphG	b2549	yphG	orf, hypothetical protein	Open reading frames	Unknown proteins, no known homologs	Unknown function	Hypothetical, unclassified, unknown	predicted operon
b2658	b2658	b2658	orf, hypothetical protein	Open reading frames	Unknown proteins, no known homologs	Unknown function	Hypothetical, unclassified, unknown	predicted operon
nrdI	b2674	nrdI	orf, hypothetical protein	Metabolism of small molecules	Central intermediary metabolism	Nucleotide interconversions	Hypothetical, unclassified, unknown	predicted operon
b2680	b2680	b2680	orf, hypothetical protein	Open reading frames	Unknown proteins, no known homologs	Unknown function	Hypothetical, unclassified, unknown	predicted operon
b2682	b2682	b2682	orf, hypothetical protein	Open reading frames	Unknown proteins, no known homologs	Unknown function	Hypothetical, unclassified, unknown	predicted operon
ygbA	b2732	ygbA	orf, hypothetical protein	Open reading frames	Unknown proteins, no known homologs	Unknown function	Hypothetical, unclassified, unknown	predicted operon
ygbF	b2754	ygbF	orf, hypothetical protein	Open reading frames	Unknown proteins, no known homologs	Unknown function	Hypothetical, unclassified, unknown	predicted operon
b2755	b2755	b2755	orf, hypothetical protein	Open reading frames	Unknown proteins, no known homologs	Unknown function	Hypothetical, unclassified, unknown	predicted operon
b2756	b2756	b2756	orf, hypothetical protein	Open reading frames	Unknown proteins, no known homologs	Unknown function	Hypothetical, unclassified, unknown	predicted operon
b2760	b2760	b2760	orf, hypothetical protein	Open reading frames	Unknown proteins, no known homologs	Unknown function	Hypothetical, unclassified, unknown	predicted operon
ygcN	b2766	ygcN	orf, hypothetical protein	Metabolism of small molecules	Energy metabolism, carbon	Electron transport	Hypothetical, unclassified, unknown	predicted operon
b2772	b2772	b2772	orf, hypothetical protein	Open reading frames	Unknown proteins, no known homologs	Unknown function	Hypothetical, unclassified, unknown	predicted operon
b2656	b2656	b2656	orf, hypothetical protein	Open reading frames	Unknown proteins, no known homologs	Unknown function	Hypothetical, unclassified, unknown	predicted operon
b2654	b2654	b2654	orf, hypothetical protein	Open reading frames	Unknown proteins, no known homologs	Unknown function	Hypothetical, unclassified, unknown	predicted operon
b2651	b2651	b2651	orf, hypothetical protein	Open reading frames	Unknown proteins, no known homologs	Unknown function	Hypothetical, unclassified, unknown	predicted operon
yfiC	b2575	yfiC	putative enzyme	Miscellaneous	Some information, but not classifiable	Not classified (included putative assignments)	Hypothetical, unclassified, unknown	predicted operon
b2611	b2611	b2611	orf, hypothetical protein	Open reading frames	Unknown proteins, no known homologs	Unknown function	Hypothetical, unclassified, unknown	predicted operon
yfjI	b2625	yfjI	orf, hypothetical protein	Open reading frames	Unknown proteins, no known homologs	Unknown function	Hypothetical, unclassified, unknown	predicted operon
yfjK	b2627	yfjK	orf, hypothetical protein	Open reading frames	Unknown proteins, no known homologs	Unknown function	Hypothetical, unclassified, unknown	predicted operon
yfjM	b2629	yfjM	orf, hypothetical protein	Open reading frames	Unknown proteins, no known homologs	Unknown function	Hypothetical, unclassified, unknown	predicted operon
yfjT	b2637	yfjT	orf, hypothetical protein	Open reading frames	Unknown proteins, no known homologs	Unknown function	Hypothetical, unclassified, unknown	predicted operon
b2638	b2638	b2638	orf, hypothetical protein	Open reading frames	Unknown proteins, no known homologs	Unknown function	Hypothetical, unclassified, unknown	predicted operon
b2641	b2641	b2641	orf, hypothetical protein	Open reading frames	Unknown proteins, no known homologs	Unknown function	Hypothetical, unclassified, unknown	predicted operon
yfjX	b2643	yfjX	orf, hypothetical protein	Open reading frames	Unknown proteins, no known homologs	Unknown function	Hypothetical, unclassified, unknown	predicted operon
yfjZ	b2645	yfjZ	orf, hypothetical protein	Open reading frames	Unknown proteins, no known homologs	Unknown function	Hypothetical, unclassified, unknown	predicted operon
b2649	b2649	b2649	orf, hypothetical protein	Open reading frames	Unknown proteins, no known homologs	Unknown function	Hypothetical, unclassified, unknown	predicted operon
ygcG	b2778	ygcG	orf, hypothetical protein	Open reading frames	Unknown proteins, no known homologs	Unknown function	Hypothetical, unclassified, unknown	predicted operon
rtn	b2176	rtn	orf, hypothetical protein	Open reading frames	Unknown proteins, no known homologs	Unknown function	Hypothetical, unclassified, unknown	predicted operon
b1462	b1462	b1462	orf, hypothetical protein	Open reading frames	Unknown proteins, no known homologs	Unknown function	Hypothetical, unclassified, unknown	predicted operon
ydfA	b1571	ydfA	orf, hypothetical protein	Open reading frames	Unknown proteins, no known homologs	Unknown function	Hypothetical, unclassified, unknown	predicted operon
ynfM	b1596	ynfM	putative transport protein	Cell processes	Transport/binding proteins	MFS family	Hypothetical, unclassified, unknown	predicted operon
b1626	b1626	b1626	orf, hypothetical protein	Open reading frames	Unknown proteins, no known homologs	Unknown function	Hypothetical, unclassified, unknown	predicted operon
b1627	b1627	b1627	orf, hypothetical protein	Open reading frames	Unknown proteins, no known homologs	Unknown function	Hypothetical, unclassified, unknown	predicted operon
ydgO	b1630	ydgO	orf, hypothetical protein	Open reading frames	Unknown proteins, no known homologs	Unknown function	Hypothetical, unclassified, unknown	predicted operon
pdxY	b1636	pdxY	pyridoxal kinase 2 / pyridoxine kinase	Metabolism of small molecules	Central intermediary metabolism	Pool, multipurpose conversions of intermed. met'm	Hypothetical, unclassified, unknown	predicted operon
b1640	b1640	b1640	orf, hypothetical protein	Open reading frames	Unknown proteins, no known homologs	Unknown function	Hypothetical, unclassified, unknown	predicted operon
b1644	b1644	b1644	putative membrane protein	Miscellaneous	Some information, but not classifiable	Not classified (included putative assignments)	Hypothetical, unclassified, unknown	predicted operon
b1657	b1657	b1657	putative transport protein	Cell processes	Transport/binding proteins	MFS family	Hypothetical, unclassified, unknown	predicted operon
ydhU	b1670	ydhU	orf, hypothetical protein	Open reading frames	Unknown proteins, no known homologs	Unknown function	Hypothetical, unclassified, unknown	predicted operon
b1675	b1675	b1675	orf, hypothetical protein	Open reading frames	Unknown proteins, no known homologs	Unknown function	Hypothetical, unclassified, unknown	predicted operon
b1567	b1567	b1567	orf, hypothetical protein	Open reading frames	Unknown proteins, no known homologs	Unknown function	Hypothetical, unclassified, unknown	predicted operon
b1565	b1565	b1565	orf, hypothetical protein	Open reading frames	Unknown proteins, no known homologs	Unknown function	Hypothetical, unclassified, unknown	predicted operon
rem	b1561	rem	orf, hypothetical protein	Open reading frames	Unknown proteins, no known homologs	Unknown function	Hypothetical, unclassified, unknown	predicted operon
yddE	b1464	yddE	orf, hypothetical protein	Open reading frames	Unknown proteins, no known homologs	Unknown function	Hypothetical, unclassified, unknown	predicted operon
b1488	b1488	ddpX	D-ala-D-ala dipeptidase	Open reading frames	Unknown proteins, no known homologs	Unknown function	Hypothetical, unclassified, unknown	predicted operon
b1490	b1490	b1490	orf, hypothetical protein	Open reading frames	Unknown proteins, no known homologs	Unknown function	Hypothetical, unclassified, unknown	predicted operon
b1499	b1499	b1499	putative ARAC-type regulatory protein	Miscellaneous	Some information, but not classifiable	Not classified (included putative assignments)	Hypothetical, unclassified, unknown	predicted operon
b1500	b1500	b1500	orf, hypothetical protein	Open reading frames	Unknown proteins, no known homologs	Unknown function	Hypothetical, unclassified, unknown	predicted operon
b1504	b1504	b1504	putative fimbrial-like protein	Miscellaneous	Some information, but not classifiable	Not classified (included putative assignments)	Hypothetical, unclassified, unknown	predicted operon
b1506	b1506	b1506	orf, hypothetical protein	Open reading frames	Unknown proteins, no known homologs	Unknown function	Hypothetical, unclassified, unknown	predicted operon
b1522	b1522	b1522	orf, hypothetical protein	Miscellaneous	Some information, but not classifiable	Not classified (included putative assignments)	Hypothetical, unclassified, unknown	predicted operon
ydeF	b1534	ydeF	putative transport protein	Miscellaneous	Some information, but not classifiable	Not classified (included putative assignments)	Hypothetical, unclassified, unknown	predicted operon
ydfM	b1546	ydfM	orf, hypothetical protein	Open reading frames	Unknown proteins, no known homologs	Unknown function	Hypothetical, unclassified, unknown	predicted operon
b1555	b1555	b1555	orf, hypothetical protein	Open reading frames	Unknown proteins, no known homologs	Unknown function	Hypothetical, unclassified, unknown	predicted operon
ydiS	b1699	ydiS	flavoprotein; probably electron transport	Miscellaneous	Some information, but not classifiable	Not classified (included putative assignments)	Hypothetical, unclassified, unknown	predicted operon
b1741	b1741	b1741	putative excinuclease subunit	Miscellaneous	Some information, but not classifiable	Not classified (included putative assignments)	Hypothetical, unclassified, unknown	predicted operon
b1978	b1978	b1978	putative factor	Miscellaneous	Some information, but not classifiable	Not classified (included putative assignments)	Hypothetical, unclassified, unknown	predicted operon
b1980	b1980	b1980	orf, hypothetical protein	Open reading frames	Unknown proteins, no known homologs	Unknown function	Hypothetical, unclassified, unknown	predicted operon
yeeT	b2003	yeeT	orf, hypothetical protein	Open reading frames	Unknown proteins, no known homologs	Unknown function	Hypothetical, unclassified, unknown	predicted operon
wcaM	b2043	wcaM	orf, hypothetical protein	Open reading frames	Unknown proteins, no known homologs	Unknown function	Hypothetical, unclassified, unknown	predicted operon
wzxC	b2046	wzxC	probable export protein	Cell processes	Chromosome replication	Chromosome replication	Hypothetical, unclassified, unknown	predicted operon
wcaI	b2050	wcaI	putative colanic biosynthesis glycosyl transferase	Open reading frames	Unknown proteins, no known homologs	Unknown function	Hypothetical, unclassified, unknown	predicted operon
b2071	b2071	b2071	orf, hypothetical protein	Open reading frames	Unknown proteins, no known homologs	Unknown function	Hypothetical, unclassified, unknown	predicted operon
b2072	b2072	b2072	orf, hypothetical protein	Open reading frames	Unknown proteins, no known homologs	Unknown function	Hypothetical, unclassified, unknown	predicted operon
yegX	b2102	yegX	orf, hypothetical protein	Open reading frames	Unknown proteins, no known homologs	Unknown function	Hypothetical, unclassified, unknown	predicted operon
yehL	b2119	yehL	orf, hypothetical protein	Open reading frames	Unknown proteins, no known homologs	Unknown function	Hypothetical, unclassified, unknown	predicted operon
yehQ	b2122	yehQ	orf, hypothetical protein	Open reading frames	Unknown proteins, no known homologs	Unknown function	Hypothetical, unclassified, unknown	predicted operon
yedM	b1935	yedM	orf, hypothetical protein	Open reading frames	Unknown proteins, no known homologs	Unknown function	Hypothetical, unclassified, unknown	predicted operon
yedN	b1934	yedN	orf, hypothetical protein	Open reading frames	Unknown proteins, no known homologs	Unknown function	Hypothetical, unclassified, unknown	predicted operon
yedL	b1932	yedL	orf, hypothetical protein	Open reading frames	Unknown proteins, no known homologs	Unknown function	Hypothetical, unclassified, unknown	predicted operon
ydjZ	b1752	ydjZ	orf, hypothetical protein	Open reading frames	Unknown proteins, no known homologs	Unknown function	Hypothetical, unclassified, unknown	predicted operon
b1762	b1762	b1762	orf, hypothetical protein	Open reading frames	Unknown proteins, no known homologs	Unknown function	Hypothetical, unclassified, unknown	predicted operon
yeaJ	b1786	yeaJ	orf, hypothetical protein	Open reading frames	Unknown proteins, no known homologs	Unknown function	Hypothetical, unclassified, unknown	predicted operon
yebG	b1848	yebG	orf, hypothetical protein	Open reading frames	Unknown proteins, no known homologs	Unknown function	Hypothetical, unclassified, unknown	predicted operon
yebL	b1857	yebL	putative adhesin	Miscellaneous	Some information, but not classifiable	Not classified (included putative assignments)	Hypothetical, unclassified, unknown	predicted operon
yebI	b1859	yebI	orf, hypothetical protein	Cell processes	Transport/binding proteins	Mechanism not stated	Hypothetical, unclassified, unknown	predicted operon
yecE	b1868	yecE	orf, hypothetical protein	Open reading frames	Unknown proteins, no known homologs	Unknown function	Hypothetical, unclassified, unknown	predicted operon
yecM	b1875	yecM	orf, hypothetical protein	Open reading frames	Unknown proteins, no known homologs	Unknown function	Hypothetical, unclassified, unknown	predicted operon
yecT	b1877	yecT	orf, hypothetical protein	Open reading frames	Unknown proteins, no known homologs	Unknown function	Hypothetical, unclassified, unknown	predicted operon
yecG	b1895	yecG	putative regulator	Open reading frames	Unknown proteins, no known homologs	Unknown function	Hypothetical, unclassified, unknown	predicted operon
b1904	b1904	b1904	orf, hypothetical protein	Open reading frames	Unknown proteins, no known homologs	Unknown function	Hypothetical, unclassified, unknown	predicted operon
yeiB	b2152	yeiB	orf, hypothetical protein	Open reading frames	Unknown proteins, no known homologs	Unknown function	Hypothetical, unclassified, unknown	predicted operon

## Sheet: W_1.5dn
Gene	B Number	Gene Name	Gene Description	superheading	heading	category	Blattner Group	operon description	31 in 12
malP	b3417	malP	maltodextrin phosphorylase	Metabolism of small molecules	Degradation of small molecules	Carbon compounds	Carbon compound catabolism	documented malPQ operon
treC	b4239	treC	trehalase 6-P hydrolase	Metabolism of small molecules	Degradation of small molecules	Carbon compounds	Carbon compound catabolism	documented treBC operon
glcG	b2977	glcG	orf, hypothetical protein	Open reading frames	Unknown proteins, no known homologs	Unknown function	Carbon compound catabolism	predicted operon
nac	b1988	nac	nitrogen assimilation control protein	Metabolism of small molecules	Central intermediary metabolism	other	Putative regulatory proteins	predicted operon
ompF	b0929	ompF	outer membrane protein 1a (Ia;b;F)	Structural elements	Cell envelop	Outer membrane constituents	Cell structure	documented ompF operon
spr	b2175	spr	putative lipoprotein	Miscellaneous	Some information, but not classifiable	Not classified (included putative assignments)	Structural proteins	predicted operon
dcuB	b4123	dcuB	anaerobic dicarboxylate transport	Cell processes	Transport/binding proteins	Dcu family	Transport and binding proteins	predicted operon
b1448	b1448	b1448	putative resistance protein	Open reading frames	Unknown proteins, no known homologs	Unknown function	Cell processes (incl. adaptation, protection)	predicted operon
b1588	b1588	b1588	putative oxidoreductase, major subunit	Miscellaneous	Some information, but not classifiable	Not classified (included putative assignments)	Energy metabolism	predicted operon
gapA	b1779	gapA	glyceraldehyde-3-phosphate dehydrogenase A	Metabolism of small molecules	Energy metabolism, carbon	Glycolysis	Energy metabolism	predicted operon
frdC	b4152	frdC	fumarate reductase, anaerobic, membrane anchor polypeptide	Metabolism of small molecules	Energy metabolism, carbon	Anaerobic respiration	Energy metabolism	documented frdABCD operon
ackA	b2296	ackA	acetate kinase	Metabolism of small molecules	Energy metabolism, carbon	Electron transport	Energy metabolism	predicted operon
rplW	b3318	rplW	50S ribosomal subunit protein L23	Structural elements	Ribosome constituents	Ribosomal proteins - synthesis, modificationRiboso	Translation, post-translational modification	documented rpsMKD-rpoA-rplQ operon
rpsS	b3316	rpsS	30S ribosomal subunit protein S19	Structural elements	Ribosome constituents	Ribosomal proteins - synthesis, modificationRiboso	Translation, post-translational modification	documented rpsMKD-rpoA-rplQ operon
rplF	b3305	rplF	50S ribosomal subunit protein L6	Structural elements	Ribosome constituents	Ribosomal proteins - synthesis, modificationRiboso	Translation, post-translational modification	documented rpsMKD-rpoA-rplQ operon
rpsJ	b3321	rpsJ	30S ribosomal subunit protein S10	Structural elements	Ribosome constituents	Ribosomal proteins - synthesis, modificationRiboso	Translation, post-translational modification	documented rpsMKD-rpoA-rplQ operon
[truncated: 15 more rows]

## Sheet: W_3.9dn
Gene	B Number	Gene Name	Gene Description	superheading	heading	category	Blattner Group	operon description	221 in 21
[truncated: 221 more rows]

[truncated: 12 more sheets: WA_total, WA_differential genes, WA_0.5up, WA_1.5up, WA_3.9up, WA_0.5dn, WA_1.5dn, WA_3.9dn, WA vs W total, WA vs W differential genes, WA vs W 0.5up, WA vs W 0.5dn]
